# Supplementary material for: Targeted Metabolome Profiling of Indonesian Shallots and Japanese Long-Day/Short-Day Bulb Onions
Source: Metabolites. 2022 Dec 14;12(12):1260. doi: 10.3390/metabo12121260 (PMC9783499; doi:10.3390/metabo12121260)
Supplement: Supplementary file 1 [file metabolites-12-01260-s001.zip › Table S1.xlsx]

## Sheet: Sheet2
Table S1. List of normalized primary and secondary metabolites successfully identified in Japanese short-day and long-day onion (SDO and LDO, respectively) varieties, and Indonesian shallots grown under normal growth conditions, as determined by liquid chromatography–tandem quadrupole mass spectrometry (LC-QqQ-MS). Normalized data represent three biological replicates (n = 3).
Sample name	Shippowase 1	Shippowase 2	Shippowase 3	Advance 1	Advance 2	Advance 3	Answer 1	Answer 2	Answer 3	Shippoama 1	Shippoama 2	Shippoama 3	Satsuki 1	Satsuki 2	Satsuki 3	Tarzan 1	Tarzan 2	Tarzan 3	Momijinoteru 1	Momijinoteru 2	Momijinoteru 3	Momiji 3 go 1	Momiji 3 go 2	Momiji 3 go 3	Kurenai 1	Kurenai 2	Kurenai 3	Rekusuta 1	Rekusuta 2	Rekusuta 3	Okhotsk 1	Okhotsk 2	Okhotsk 3	Kitamomiji 1	Kitamomiji 2	Kitamomiji 3	Superkitamomiji 1	Superkitamomiji 2	Superkitamomiji 3	Biru 1	Biru 2	Biru 3	Tiron 1	Tiron 2	Tiron 3	Thailand 1	Thailand 2	Thailand 3	BimaJuna 1
Sample lable	SDO	SDO	SDO	SDO	SDO	SDO	SDO	SDO	SDO	SDO	SDO	SDO	SDO	SDO	SDO	SDO	SDO	SDO	SDO	SDO	SDO	SDO	SDO	SDO	SDO	SDO	SDO	SDO	SDO	SDO	LDO	LDO	LDO	LDO	LDO	LDO	LDO	LDO	LDO	shallot	shallot	shallot	shallot	shallot	shallot	shallot	shallot	shallot	shallot
1-Amino-1-cyclopentanecarboxylic acid	6.77682	7.90149	4.06949	9.24153	4.08613	3.02215	3.30091	5.7631	3.53593	18.3153	11.6236	8.17673	10.2284	7.88816	9.43246	7.35965	6.58739	5.06382	2.9977	2.35033	4.59901	3.97535	7.12188	9.62632	11.0445	10.2112	13.1559	18.9268	15.0263	18.4309	17.0398	10.9301	8.56691	17.137	9.93864	18.4502	18.3986	24.0364	17.0346	8.25257	17.4888	20.8104	19.1141	16.4784	13.1529	16.7063	13.3125	13.8105	5.49785
4-Hydroxyphenylpyruvic acid	0.0237946	0.0333504	0.0301201	0.0248686	0.0322098	0.0374972	0.0283049	0.0271006	0.0310562	0.000198016	0.0305938	0.0217098	0.0279771	0.0386081	0.0289128	0.000198016	0.0194744	0.0374141	0.0510312	0.000198016	0.0486143	0.0739211	0.0359249	0.0387056	0.0292521	0.0332647	0.000198016	0.0255236	0.0168087	0.0236525	0.000198016	0.0447025	0.0345252	0.0478741	0.000198016	0.0489945	0.0526837	0.000198016	0.0544382	0.0274149	0.053029	0.0486967	0.0511546	0.0787305	0.0228205	0.0436736	0.0477669	0.0523312	0.000198016
(R)-(-)-Phenylephrine hydrochloride	0.0550558	0.0454909	0.0555569	0.000200411	0.000200411	0.0630224	0.000200411	0.0273129	0.126459	0.0605344	0.0191902	0.0898105	0.0885665	0.000200411	0.0867788	0.171389	0.0770149	0.000200411	0.000200411	0.000200411	0.138435	0.0763289	0.0897133	0.000200411	0.0962877	0.065867	0.102209	0.0445273	0.0423887	0.0457974	0.246745	0.16345	0.104653	0.116425	0.000200411	0.0986408	0.123042	0.195658	0.138796	0.160185	0.000200411	0.032386	0.16417	0.102691	0.124037	0.172426	0.0909671	0.000200411	0.20328
1,1-Dimethylbiguanide hydrochloride	0.145945	0.060405	0.185393	0.257745	0.429574	0.386159	0.280833	0.145094	0.290009	0.240873	0.257476	0.310908	0.354824	0.395863	0.282701	0.237036	0.237571	0.253743	0.255249	0.313255	0.325338	0.344281	0.197562	0.180469	0.27646	0.187163	0.222594	0.20338	0.150339	0.138904	0.399828	0.371009	0.324611	0.329307	0.307753	0.270897	0.31448	0.236681	0.235846	1.11532	1.14644	1.07553	1.18873	1.27539	1.11853	0.927591	1.01344	1.33004	1.4055
1-Aminocyclopropane-1-carboxylic acid	0.10543	0.083138	0.101265	0.121541	0.129323	0.110635	0.139508	0.100244	0.118648	0.209559	0.170336	0.156266	0.154842	0.165409	0.165126	0.16562	0.220236	0.15787	0.155534	0.138365	0.147369	0.160746	0.155854	0.152407	0.258944	0.177279	0.197036	0.126625	0.108999	0.0943097	0.227859	0.258293	0.206814	0.261697	0.161352	0.344665	0.197637	0.253929	0.197889	0.673113	0.839064	0.844823	1.10877	0.933794	0.781695	0.788287	0.674813	0.810357	0.575684
5-Methylcytosine hydrochloride	0.00390664	0.0058704	0.00581145	0.00594569	0.0114558	0.00732514	0.00505445	0.000202162	0.00432018	0.000202162	0.00740774	0.00833961	0.00459076	0.00551993	0.00653424	0.00554652	0.00497319	0.00562942	0.00498469	0.00571647	0.00490215	0.00556485	0.00447767	0.00359155	0.00647873	0.00755969	0.00446463	0.0103955	0.00593471	0.00399509	0.0022873	0.00343245	0.00381079	0.0046738	0.00579904	0.000836769	0.00228162	0.00465668	0.00318148	0.009369	0.00768853	0.00649573	0.0124733	0.0115911	0.00750165	0.0287155	0.0233208	0.0250516	0.011621
Adenosine	8.88689	14.449	6.28535	7.93682	9.97371	8.08053	9.98028	13.1913	15.0741	3.28005	10.7757	5.99387	14.0671	12.0379	10.3809	10.5837	10.7139	10.5275	4.25075	9.15336	4.11704	7.54892	14.9532	14.2664	4.6037	10.2099	8.59388	7.4449	10.6834	4.86587	3.07066	2.29265	1.9615	2.77139	5.85847	1.54266	5.9566	3.29964	5.22289	18.6864	12.2359	12.331	38.3129	38.7227	26.8049	4.80793	4.11435	4.60617	8.49585
Allantoic acid	0.0103258	0.00340738	0.00808031	0.0155885	0.0232206	0.0280773	0.017577	0.0109108	0.0251907	0.0185272	0.0150092	0.0202123	0.0252795	0.0310569	0.016968	0.0164271	0.0146617	0.0143985	0.0172417	0.022972	0.0194589	0.0216265	0.0150918	0.0119356	0.0175901	0.0144678	0.0153695	0.0117088	0.00949291	0.00739025	0.0215454	0.0238794	0.0232402	0.0239679	0.021667	0.0199757	0.0220736	0.0133016	0.0162724	0.0875596	0.0892965	0.0681625	0.0834288	0.0903422	0.081901	0.0707216	0.068783	0.090439	0.106855
L-Histidine	0.208109	0.087008	0.169433	0.249488	0.427608	0.349207	0.338488	0.18757	0.336533	0.369524	0.347328	0.28727	0.369809	0.426156	0.280208	0.281718	0.313364	0.233598	0.321172	0.337107	0.338	0.563294	0.23011	0.267816	0.368873	0.249413	0.295804	0.290037	0.192722	0.207485	0.564704	0.59234	0.525605	0.622525	0.321797	0.800316	0.413463	0.554476	0.381215	4.35967	4.15279	3.95784	3.71852	3.28631	3.00584	4.68501	3.79279	4.64266	5.47678
L-Methionine	0.0321546	0.0226497	0.022799	0.023605	0.0373083	0.0257202	0.0196819	0.0185245	0.0478279	0.0376436	0.0430374	0.022415	0.0730071	0.0256026	0.0301289	0.0221543	0.0361973	0.0379244	0.0172229	0.0290691	0.0369409	0.0764555	0.0677228	0.0955524	0.0272646	0.0421783	0.0528862	0.0228436	0.0192694	0.0110529	0.21017	0.162169	0.141818	0.158355	0.0872386	0.427687	0.130762	0.130398	0.170598	1.18353	2.92868	3.14246	1.74756	3.57939	3.60596	0.634909	0.45791	0.597272	1.50188
L-(-)-Phenylalanine	4.4235	2.5235	5.3482	5.54827	10.6686	8.25703	7.09444	6.51026	7.82559	13.6991	9.75364	11.2159	6.50303	5.1065	5.7105	6.44725	6.63817	7.42965	5.32025	5.2106	9.37013	9.99439	7.28086	9.56225	4.97962	4.35703	4.96587	6.80619	5.11758	4.50888	25.8845	30.2279	22.4731	26.194	16.2173	39.3097	17.4734	20.6313	20.0516	24.5222	36.9407	38.7026	27.7575	33.6215	31.7319	49.4612	39.522	49.982	46.83
L-Tryptophane	3.82682	0.93683	3.85652	6.54793	13.1119	8.12216	6.85561	6.02038	7.21734	10.1873	7.90187	8.35113	8.87349	8.27761	5.66685	6.52156	7.34853	5.9919	6.88693	7.66574	8.22717	12.3791	6.08395	8.00204	8.40137	6.16277	6.83981	8.27391	5.89266	5.47688	16.8046	18.3489	16.2133	20.4403	11.5215	20.9075	16.5977	19.3473	16.8421	40.7849	42.8694	40.1259	39.3082	34.0413	29.1869	48.2909	37.1608	43.6593	44.9902
L-Tyrosine	3.13074	1.15916	3.63082	5.80337	10.9418	7.24499	4.90315	3.3601	4.41148	8.47964	7.27433	7.6208	7.29533	5.92266	5.82633	5.69764	6.28923	5.36962	4.68597	4.64069	5.81106	8.57602	5.45906	6.78651	8.31689	6.08018	7.91994	7.57677	5.2549	5.32486	10.1638	13.204	11.0989	13.7693	6.26005	16.7695	8.61255	12.467	8.59073	38.2926	41.6059	40.5277	40.9871	39.3606	34.3282	37.1366	26.4135	34.7494	39.5943
Sucrose	9.38341	8.05666	8.70486	6.95406	7.37297	4.22438	10.2016	8.64822	10.7193	4.96921	7.28039	6.10583	7.84647	10.5311	7.81558	6.56325	8.10144	7.27248	9.40765	8.7707	9.92925	9.7666	8.13283	7.22425	7.7197	7.47786	8.05785	9.392	6.69078	7.21963	8.33009	9.61549	9.60249	9.6331	7.99772	12.9084	5.45014	6.7197	7.21839	10.3358	12.7656	11.7385	5.22086	5.79973	4.98449	9.02714	8.19357	7.91416	5.99752
L-Kynurenine	0.0236137	0.0194846	0.0208328	0.0336566	0.0467212	0.040004	0.0395832	0.0287431	0.038328	0.0428933	0.0343263	0.0342127	0.0374794	0.0298424	0.0252065	0.0288328	0.0395835	0.0338671	0.0372646	0.0393337	0.0304397	0.038762	0.0284194	0.0367744	0.0283388	0.0291312	0.0286528	0.0416004	0.029192	0.0237591	0.0476199	0.0649663	0.0530584	0.0669614	0.0501165	0.0514478	0.0485345	0.0588831	0.039393	0.153329	0.156763	0.0985798	0.103646	0.092731	0.0961913	0.103177	0.0847843	0.10742	0.128122
Methylmalonic acid	0.01019	0.00534946	0.00133606	0.00868475	0.00501639	0.0123089	0.00337784	0.0062164	0.00496525	0.00294171	0.00822296	0.00298002	0.00955342	0.00634097	0.00941467	0.0134922	0.0155037	0.0190045	0.00647692	0.0105598	0.0031095	0.0482611	0.022703	0.0206986	0.0112242	0.00437841	0.00441681	0.00597615	0.000402257	0.00164309	0.0431449	0.0277899	0.0512146	0.0211499	0.0479363	0.0447306	0.0177455	0.0427473	0.0355445	0.030853	0.0255435	0.0406343	0.0434621	0.0144673	0.0161536	0.0391073	0.033886	0.0315781	0.0407394
Pyridoxamine dihydrochloride	0.00616468	0.00593677	0.0053494	0.0118445	0.0106925	0.00786569	0.00921893	0.00317642	0.00814144	0.0130067	0.00955737	0.0113519	0.0078931	0.00897554	0.0120231	0.0043517	0.00642943	0.00467443	0.00887733	0.0101437	0.00804511	0.00570565	0.00775665	0.00696238	0.0147409	0.0100516	0.0160942	0.0126178	0.0128174	0.0121133	0.0351647	0.0330072	0.0196403	0.0363489	0.0293634	0.0560503	0.0252135	0.0260884	0.0360499	0.0113492	0.0118581	0.015337	0.00927849	0.00811612	0.0116331	0.0137495	0.0169628	0.0157584	0.00916599
3-Methyladenine	0.0056661	0.0111073	0.0202505	0.00684727	0.00193822	0.0153007	0.0139394	0.00900971	0.000669613	0.00916511	0.0139583	0.015983	0.0140864	0.0112921	0.0102023	0.00585818	0.0147077	0.0093942	0.0193282	0.0157831	0.0202898	0.0138651	0.0120015	0.013519	0.00801155	0.00512463	0.00880567	0.0104896	0.0106186	0.0108965	0.0195361	0.0221117	0.013114	0.0182101	0.0190152	0.0153498	0.0211804	0.0180159	0.0251268	0.00529423	0.0018606	0.00252641	0.00293346	0.00432314	0.000198016	0.00137172	0.00396603	0.00429038	0.00278938
Adenosine-5'-monophosphate sodium salt	0.299228	0.318401	0.496019	0.132825	0.124227	0.205833	0.278174	0.114059	0.193789	0.288079	0.258003	0.241057	0.191084	0.158125	0.39828	0.13132	0.122502	0.0833063	0.37946	0.181751	0.448615	0.249431	0.104535	0.137568	0.301626	0.276572	0.274131	0.425065	0.2804	0.434324	0.217298	0.189582	0.181944	0.189529	0.161802	0.271164	0.241383	0.253805	0.232106	0.0893479	0.252911	0.185391	0.0729555	0.10324	0.109193	1.37518	1.17572	1.37918	0.826989
D-Glucosamine-6-phosphate sodium salt	0.0545445	0.0650842	0.0407948	0.0958209	0.0765984	0.0946371	0.0328805	0.0372779	0.0363829	0.0863909	0.0476651	0.10485	0.0436528	0.0389132	0.047332	0.0492655	0.0509661	0.0419713	0.0327564	0.0377544	0.043381	0.0364076	0.039398	0.0527489	0.0521445	0.0452318	0.0423207	0.0866921	0.0751138	0.0853651	0.0369075	0.0252027	0.0291419	0.0321159	0.0290073	0.0339303	0.0309911	0.0387572	0.0320323	0.0067367	0.0143229	0.00888806	0.0157253	0.00642373	0.00366817	0.0110196	0.0169605	0.0171377	0.00779356
L-Carnosine	0.012526	0.011204	0.00865931	0.0109362	0.0118024	0.0143744	0.00919865	0.00808026	0.0053409	0.0150112	0.000202842	0.0129135	0.012475	0.0143875	0.0105313	0.0072954	0.00713556	0.0119706	0.00700534	0.00745325	0.00799681	0.00757731	0.0101942	0.00889085	0.00954618	0.00822521	0.00799089	0.0179842	0.0144118	0.0192189	0.0212135	0.0166661	0.0132843	0.014846	0.0154377	0.0216475	0.017808	0.0212583	0.0200688	0.00684477	0.00329169	0.00326719	0.000202842	0.00967599	0.00927242	0.00641047	0.00385586	0.0057974	0.000202842
Nicotinamide hypoxanthine dinucleotide sodium salt	0.000329115	0.00171524	0.000191052	0.00102799	0.000200411	0.000499545	0.00167999	0.00196146	0.00200187	0.000475235	0.00197048	0.000200411	0.000503213	0.00229908	0.00128774	0.000893273	0.00150653	0.000976764	0.00193293	0.00319516	0.000128504	0.00389662	0.00245251	0.00161163	0.000909767	0.000200411	0.000200411	0.00013636	0.00118144	0.000762104	0.0046803	0.00335286	0.0027794	0.00145641	0.00256446	0.00308565	0.00283456	0.00448797	0.00467822	0.00545331	0.00468445	0.00405654	0.00292394	0.00737285	0.00425076	0.0038503	0.00437353	0.00466493	0.00744431
1-Methylhistamine dihydrochloride	0.000202842	0.00568823	0.000202842	0.000202842	0.00473587	0.00781845	0.00235558	0.00370468	0.0022915	0.00401154	0.00163245	0.00350547	0.00354679	0.00228282	0.00478619	0.00357707	0.00326965	0.00341273	0.00111737	0.000981449	0.00347007	0.000202842	0.000202842	0.00231493	0.00475873	0.00365813	0.0030195	0.000202842	0.00739583	0.00296684	0.000202842	0.0048552	0.0077208	0.00506017	0.00593699	0.00556539	0.00447801	0.00918658	0.000202842	0.000202842	0.000202842	0.00258011	0.00314407	0.000202842	0.000202842	0.000202842	0.000202842	0.000934674	0.000202842
2-Aminoethylphosphonic acid	0.00537799	0.00779355	0.00461043	0.000199361	0.00886233	0.0078221	0.00707667	0.00300324	0.0105	0.00981041	0.00505345	0.00556561	0.00712587	0.00857966	0.00920511	0.00600365	0.000199361	0.0052824	0.000199361	0.00428802	0.00777667	0.00887591	0.00857738	0.00574709	0.00621481	0.00515832	0.00792356	0.000199361	0.007217	0.00958958	0.000199361	0.000199361	0.00309357	0.0123859	0.00763	0.0108585	0.00332403	0.0148721	0.00759015	0.0093769	0.00888051	0.0101572	0.0118173	0.0143131	0.00988009	0.0328754	0.027164	0.0296114	0.0119196
2'-Deoxyadenosine monohydrate	0.38913	0.26038	0.0307153	0.396623	0.297017	0.303445	0.0440441	0.0984232	0.133973	0.0236417	0.0763396	0.0251109	0.0869323	0.0463013	0.103009	0.0651963	0.0935551	0.0823202	0.0210582	0.0774785	0.0255463	0.0514265	0.330182	0.485791	0.0289315	0.211316	0.0909178	0.201165	0.121461	0.0431562	0.0229178	0.0121816	0.00781804	0.0122279	0.0219772	0.00836602	0.0294841	0.0142844	0.0154374	0.55409	0.107684	0.0706264	1.79298	2.54218	1.7787	0.215035	0.149338	0.207981	0.334164
2'-Deoxycytidine	0.00339325	0.00111483	0.00129513	0.000696582	0.000198016	0.00137051	0.000700978	0.000952459	0.00222572	0.00034138	0.000198016	0.000198016	0.00166752	0.000279401	0.000433319	0.00198739	0.000198016	0.000977984	0.000872718	0.00217218	0.000354331	0.000198016	0.00165752	0.0015773	0.00164257	0.000624485	0.000672365	0.000352014	0.00165136	0.00216755	0.00371734	0.00260013	0.000198016	0.00174504	0.00116115	0.0026172	0.000198016	0.000157245	0.00125998	0.00210004	0.0013734	0.000198016	0.00132083	0.00143182	0.000948558	0.00273267	0.000963687	0.00201494	0.000435399
2'-Deoxyguanosine monohydrate	0.008391	0.00843847	0.00183965	0.00636822	0.00815406	0.00429476	0.000880898	0.00268526	0.00624643	0.00247332	0.00429624	0.00350581	0.00284473	0.00122823	0.00248498	0.00714607	0.00852671	0.00705105	0.00314758	0.00388081	0.00303077	0.0102624	0.0137104	0.0171644	0.0033585	0.0070415	0.00481563	0.00669256	0.0035977	0.00183097	0.0024675	0.003784	0.00191261	0.00289419	0.00234349	0.00290023	0.000564552	0.00113925	0.00174509	0.0171263	0.00666706	0.00141333	0.0334485	0.0655355	0.0290213	0.00576908	0.00578686	0.00554362	0.00999773
3,4-Dihydroxy-L-phenylalanine	0.0135382	0.0187452	0.000198016	0.0252143	0.0148478	0.01779	0.0112649	0.0159101	0.000198016	0.0401703	0.0247666	0.0144104	0.0210793	0.0232065	0.02615	0.0133656	0.019234	0.012706	0.0092487	0.0106215	0.0184178	0.0143369	0.0188354	0.0212273	0.0254727	0.0207831	0.0238812	0.0412955	0.0319124	0.0339886	0.0334158	0.000198016	0.0216359	0.0392191	0.0237102	0.0285837	0.0422215	0.0371296	0.0378609	0.005401	0.0368448	0.0444799	0.0585054	0.000198016	0.0363636	0.031626	0.0212617	0.0210022	0.0138609
3-Amino-1,2,4-triazole	0.0762763	0.0780181	0.0811547	0.0585297	0.0656624	0.0553391	0.0622252	0.0651379	0.065081	0.0609039	0.0595789	0.0580797	0.0662946	0.0693248	0.0549227	0.0545426	0.0682775	0.0674008	0.0553983	0.068094	0.0585611	0.0613296	0.0667469	0.0572737	0.066877	0.0688661	0.0612637	0.0634133	0.0603008	0.0665249	0.0513924	0.0525116	0.0472685	0.0473403	0.0482521	0.0555031	0.0470888	0.0390278	0.0519377	0.0387256	0.0392934	0.0335088	0.0166584	0.0191976	0.0200586	0.028302	0.0257761	0.0279836	0.0189585
Acetylcholine chloride	0.0241021	0.0220977	0.0208585	0.0272507	0.0350902	0.0475987	0.0208017	0.019613	0.0147096	0.0283652	0.0255916	0.0274192	0.067324	0.0348328	0.0185076	0.0330972	0.0297743	0.0231817	0.0203836	0.034746	0.0352974	0.121215	0.0354638	0.0619539	0.0993063	0.0373422	0.0545259	0.0567448	0.0285452	0.0269666	0.0230524	0.0315948	0.0184059	0.0250931	0.0547146	0.0349294	0.075837	0.0389271	0.0317087	0.0441781	0.0472631	0.07767	0.107054	0.0634266	0.0575693	0.19689	0.105775	0.13596	0.0663822
Allantoin	0.00687329	0.00882597	0.0103688	0.0172565	0.0222188	0.0198224	0.00936969	0.00801798	0.00933144	0.00820094	0.0100198	0.0128063	0.0192771	0.014046	0.011005	0.00717985	0.0106674	0.011327	0.0104937	0.0125773	0.015219	0.0128291	0.0065015	0.0102035	0.0143465	0.00560958	0.00524901	0.0076831	0.00684609	0.00903667	0.0172872	0.0203428	0.0128779	0.0124304	0.00989208	0.0168962	0.0212769	0.0166848	0.0141835	0.133504	0.094588	0.0790554	0.12326	0.180643	0.186251	0.0334415	0.0438799	0.0486323	0.132256
Cytidine,cell culture tested	0.192592	0.145695	0.0376625	0.125373	0.103976	0.104209	0.0851209	0.096053	0.106723	0.0469595	0.120556	0.050603	0.191689	0.10701	0.145103	0.10706	0.121058	0.1178	0.0368942	0.0837364	0.0322601	0.0465139	0.24776	0.623954	0.0313306	0.135798	0.0766817	0.0932475	0.0873264	0.0561596	0.0519459	0.0540827	0.05521	0.064134	0.0721012	0.0482704	0.0733248	0.0585789	0.0540102	0.315046	0.167351	0.175267	0.860773	0.730997	0.418761	0.064048	0.0525322	0.0712519	0.0584077
Cytidine-3',5'-cyclicmonophosphate	0.000661698	0.000653541	0.00057985	0.000933535	0.000200411	0.00107276	0.000200411	0.000200411	0.00310722	0.00107014	0.000200411	0.000876098	0.000200411	0.000993939	0.00204528	0.00171384	0.00151369	0.000819501	0.000849303	0.00356976	0.00348665	0.000200411	0.00118014	0.000455194	0.000200411	0.00166161	0.000279093	0.000200411	0.000664644	0.000200411	0.00416378	0.00239798	0.00213017	0.000200411	0.00141424	0.000200411	0.00188316	0.00096009	0.00212282	0.0013856	0.00193337	0.000870646	0.000200411	0.000200411	0.00284887	0.00189459	0.000745029	0.00224647	0.00354054
D-(-)-Arabinose	0.0291378	0.0227101	0.00786036	0.0139602	0.00676633	0.0104296	0.0109967	0.0266007	0.0184403	0.220684	0.2515	0.0907684	0.0190875	0.0174967	0.00322827	0.151792	0.12785	0.0907441	0.00936135	0.00842475	0.0221947	0.0381846	0.00821849	0.0273192	0.130308	0.106022	0.0751887	0.0815705	0.0184328	0.0707786	0.0436424	0.0396587	0.114794	0.062928	0.0310957	0.0890545	0.143437	0.13368	0.0717686	0.245098	0.212124	0.172428	0.127584	0.105218	0.0698733	0.55581	0.696864	0.902023	0.627245
DL-2,3-Diaminopropionic acid monohydrochloride	0.0128549	0.0144462	0.00403777	0.00877442	0.00774376	0.0057892	0.00556328	0.00854572	0.0109685	0.00918637	0.0354167	0.0077166	0.00962435	0.0104778	0.00796602	0.0162393	0.0175737	0.00933603	0.0095606	0.00769303	0.00787817	0.0426823	0.0323471	0.0331871	0.00571054	0.00614134	0.00752506	0.007802	0.00763419	0.00710993	0.00992137	0.00469181	0.00653639	0.00789969	0.00894921	0.00527547	0.00911749	0.00591945	0.00861363	0.0327579	0.0295148	0.0253514	0.0428063	0.0382107	0.0277834	0.0620081	0.042761	0.0766926	0.114712
DL-Isocitric acid trisodium salt	0.0110056	0.0184564	0.0170681	0.0139361	0.0126469	0.0173212	0.0274365	0.00565904	0.00253183	0.0374903	0.00491034	0.039917	0.0134151	0.0237196	0.0277714	0.0382905	0.0241111	0.00932255	0.00598959	0.0100898	0.024065	0.00629954	0.0115491	0.00562261	0.0198398	0.0249441	0.0192279	0.0454196	0.0222124	0.0264719	0.027829	0.0311634	0.0144626	0.0496577	0.0153423	0.0414263	0.0406904	0.0806102	0.0511126	0.0326452	0.0125655	0.0417195	0.0473168	0.0208782	0.00693925	0.0790069	0.06506	0.048678	0.0449057
DL-threo-beta-Methylaspartic acid	0.00946306	0.0115763	0.00968526	0.00508019	0.00846304	0.00573396	0.0098273	0.00645735	0.0067675	0.0236215	0.0107146	0.0104265	0.00831056	0.0124053	0.0144141	0.0126122	0.0128873	0.0155247	0.0160043	0.00643376	0.0111447	0.0109332	0.00731702	0.0170544	0.0128849	0.0151966	0.00879209	0.00786889	0.00831603	0.00238975	0.0113118	0.0155705	0.012341	0.00764661	0.00362591	0.0120631	0.00651075	0.0130582	0.0069084	0.0382428	0.0436943	0.0473703	0.0539936	0.047596	0.0531445	0.0553356	0.0383799	0.0397933	0.0201346
Fumaric acid	0.00304362	0.00922627	0.000711493	0.000648996	0.00341489	0.000368148	0.00537536	0.00108501	0.00641027	0.00149544	0.000976521	0.00215635	0.000704169	0.00180647	0.00680752	0.000976521	0.00624036	0.00125209	0.000976521	0.00306794	0.00432286	0.00415929	0.000680928	0.00484764	0.00627444	0.000243935	0.00114907	0.000976521	0.000976521	0.00105093	0.00184611	0.000976521	0.000976521	0.00237851	0.00299323	0.0010065	0.000976521	0.0050739	0.000976521	0.000976521	0.000976521	0.0071121	0.00845853	0.00298864	0.00208126	0.000976521	0.000976521	0.000976521	0.00272205
Glutathione (oxidized form)	0.000273742	0.000200411	0.000852569	0.000405753	0.000703323	0.000903774	0.000517903	6.45725e-05	0.00106352	0.00101721	0.000563496	0.000718194	0.000598648	0.00141803	0.0011494	0.000795212	0.000538405	0.00118954	0.000316149	0.00154136	0.000200411	0.00149312	0.000171011	0.000616264	0.000579569	0.00025813	0.00180112	0.00297643	0.000350439	0.00129598	0.00167983	0.00260701	0.000206564	0.00294761	0.00121159	0.00256851	0.00169558	0.00127053	0.000935359	0.00257306	0.00124592	0.000897822	0.000200411	0.00312998	0.000872871	0.0169937	0.0132406	0.0205944	0.010361
Guanine	0.0114318	0.01676	0.0162632	0.0167718	0.0204782	0.0121182	0.00956552	0.00516269	0.00219902	0.0076561	0.0120936	0.0133502	0.00792065	0.0105404	0.00925467	0.0118018	0.0140664	0.0174441	0.00527257	0.00629272	0.00294176	0.0223824	0.0434227	0.0277539	0.0116104	0.0153909	0.0155022	0.0119729	0.0181798	0.00532042	0.0128542	0.0066262	0.00751616	0.00717139	0.00820297	0.00810761	0.00791762	0.00780254	0.0079782	0.034131	0.0326156	0.0332664	0.0511589	0.0703063	0.0388624	0.0191251	0.0296703	0.0205132	0.0236825
Guanosine	0.0432033	0.0557507	0.0151213	0.0334155	0.0323462	0.0285533	0.0200622	0.0354152	0.0215674	0.0105917	0.0243219	0.0134369	0.057949	0.0239352	0.0255082	0.0522432	0.0383357	0.0502574	0.00956182	0.0148166	0.0114835	0.0201236	0.0904377	0.129924	0.00571303	0.0383706	0.0170932	0.0188785	0.0281663	0.007936	0.0188588	0.00766777	0.0126468	0.0183668	0.0186675	0.00570502	0.011293	0.00629928	0.0141912	0.0898539	0.0676857	0.0966774	0.266871	0.317265	0.137195	0.0131029	0.0114119	0.0237738	0.0482734
Guanosine-3',5'-cyclic monophosphate	0.000486008	0.00594904	4.49632e-05	0.00211616	0.00407612	0.0023103	0.000911035	0.00330798	0.00181773	0.000964875	0.0046342	0.000964875	0.0162167	0.00225733	0.00103618	0.00887309	0.011233	0.0131948	0.000964875	0.000964875	0.000964875	0.00240331	0.0101369	0.000964875	0.000615012	0.00146044	0.000964875	4.49632e-05	0.000278945	0.000964875	0.000964875	0.000964875	0.000964875	0.000964875	0.000964875	0.000964875	3.43496e-05	0.000964875	0.000964875	0.0510905	0.0292288	0.0193263	0.0439199	0.0242776	0.00819517	0.000964875	0.000964875	0.000964875	0.000480604
Hypoxanthine	0.000198016	0.050484	0.0329771	0.0715203	0.000198016	0.000198016	0.0455564	0.0264912	0.0403298	0.0676947	0.0307841	0.0467286	0.0316856	0.0292254	0.0265249	0.031517	0.0186648	0.0369022	0.036045	0.0357786	0.0415653	0.0422751	0.0457322	0.0336707	0.0333709	0.0339843	0.0433629	0.0533333	0.0604126	0.000198016	0.0642762	0.0599945	0.0644493	0.0736006	0.0513118	0.0755471	0.0575406	0.0584322	0.0560056	0.0591909	0.0738696	0.054871	0.068931	0.0670478	0.0676813	0.0957832	0.0602215	0.084921	0.0568074
Inosine	0.351878	0.541288	0.218923	0.311957	0.484577	0.314991	0.429111	0.471086	0.548425	0.136606	0.275679	0.227424	0.408132	0.457724	0.381113	0.298793	0.278564	0.390082	0.115137	0.416701	0.161669	0.272215	0.435193	0.521443	0.156829	0.385007	0.311196	0.272544	0.376574	0.178915	0.115429	0.0820773	0.0478956	0.11393	0.167171	0.0490902	0.211773	0.0914822	0.184568	0.691983	0.32579	0.431639	1.03904	1.52116	0.65732	0.187588	0.162001	0.20064	0.313882
Isoguvacine hydrochloride	0.00141254	0.000200286	0.00092502	0.00214933	0.00303263	0.00237497	0.00191157	0.00183794	0.00234098	0.00125329	0.00114349	0.00232554	0.00100523	0.000767916	0.00087619	0.00252044	0.00107313	0.000847389	0.00175044	0.000200286	0.00161985	0.00122667	0.0014738	0.000849132	0.00164064	0.00208716	0.000636588	0.00379898	0.000884182	0.00238254	0.00279757	0.00174898	0.00173662	0.00149964	0.000219133	0.00268014	0.00213655	0.000871824	0.000640874	0.000391378	0.00024523	7.71901e-05	0.000500474	0.000200286	0.000725055	0.000200286	0.000173828	0.000569052	0.000548503
L-Asparagine	0.595152	0.602984	0.549345	0.565534	0.593523	0.5019	0.576999	0.600156	0.616334	0.535341	0.532266	0.500425	0.511698	0.594399	0.490277	0.453303	0.539537	0.577874	0.564661	0.554533	0.519414	0.469545	0.482958	0.50843	0.538878	0.491982	0.506496	0.549998	0.487284	0.581071	0.416397	0.461366	0.465791	0.422926	0.468193	0.429702	0.411056	0.412896	0.43083	0.567984	0.609329	0.634418	0.680717	0.599433	0.523392	0.824055	0.740886	0.747327	0.528039
L-Aspartic acid	0.477785	0.526339	0.468738	0.581161	0.434066	0.373468	0.53819	0.424058	0.451112	0.582317	0.543341	0.632147	0.405963	0.398256	0.473445	0.282233	0.297431	0.232922	0.353422	0.379541	0.441916	0.251411	0.213076	0.213628	0.40146	0.516849	0.464827	0.454937	0.418219	0.372883	0.409344	0.419267	0.398786	0.360152	0.316387	0.462667	0.342455	0.397738	0.415038	1.22559	1.36719	1.41189	1.10649	1.04041	0.918125	1.24661	1.29206	1.12466	0.633052
L-Cystine	0.000199361	0.00165039	0.000199361	0.00360639	0.000199361	0.0048437	0.000199361	0.00208275	0.00508617	0.00179975	0.000199361	0.000467443	0.000199361	0.0018531	0.000199361	0.00101509	0.000199361	0.00191321	0.000199361	0.00134762	0.000410266	0.0164491	0.00913205	0.00513106	0.00340501	0.00437054	0.00243982	0.000199361	0.00504089	0.00295436	0.00451781	0.000199361	0.00453599	0.00425838	0.000199361	0.00199096	0.000199361	0.00133508	0.00130215	0.0324581	0.0224927	0.0248266	0.0211699	0.0337956	0.0270144	0.0186419	0.00855828	0.0154987	0.0357421
Leucylleucyltyrosine	0.00017579	7.25367e-05	6.07606e-05	0.00112577	2.26813e-05	9.07451e-05	0.000241518	0.000154732	0.00109086	0.000197917	0.00044573	0.000828422	0.00185514	0.00043433	0.000651821	6.28387e-05	0.000209416	8.61732e-05	5.21116e-05	0.000785494	0.000195285	0.000562521	0.000725565	0.000429203	0.000405137	0.00101638	0.000420139	0.000514902	0.000197917	0.000197917	0.000218164	0.00128953	0.000879782	0.000327652	0.000611881	0.000248386	0.000427007	0.00064523	0.000270612	0.00321982	0.00370002	0.00338666	0.0105297	0.0135981	0.0120708	0.00903029	0.00386519	0.00903948	0.0162247
L-Glutamic acid	2.71263	2.25671	3.05018	1.9579	1.99975	2.1371	2.94676	3.16978	2.98767	2.59387	2.54688	2.06656	3.4088	3.30673	3.31629	3.98627	5.12157	4.55403	2.59423	2.38121	2.37184	4.16182	3.92134	4.41598	3.61695	3.54087	2.78983	2.25163	2.36286	2.42495	3.26391	3.42788	2.76839	2.62688	2.30754	2.80611	2.38656	2.68773	2.64206	12.8508	11.9158	11.3551	14.5771	14.0278	12.3877	12.0125	12.701	13.6899	9.20761
L-Glutamine	0.199108	0.251644	0.35537	0.278338	0.283565	0.201184	0.361557	0.271272	0.391523	0.57701	0.496191	0.285509	0.445642	0.503212	0.517491	0.150251	0.194492	0.113644	0.320053	0.252974	0.337735	0.178568	0.254805	0.301176	0.735852	0.490156	0.708644	0.37545	0.299778	0.27535	1.28853	1.38707	0.875584	1.49446	1.13146	1.91434	1.09076	1.23666	1.42215	0.686748	1.10968	1.2444	0.809286	0.771389	0.741765	0.676324	0.765123	0.815686	0.807378
L-Glutathione (reduced form)	0.0271266	0.0151123	0.0426186	0.0581923	0.0513829	0.0541361	0.0794441	0.031977	0.0523637	0.0358082	0.0592421	0.0384863	0.091738	0.101914	0.0804439	0.071034	0.0611412	0.0504003	0.130206	0.158062	0.170794	0.174545	0.0817705	0.069874	0.110343	0.065417	0.0790941	0.0519912	0.0383531	0.0382391	0.174983	0.194141	0.149426	0.192297	0.128996	0.171887	0.127985	0.168832	0.144293	0.306064	0.213415	0.164139	0.306941	0.403403	0.460188	0.200577	0.209452	0.273289	0.397172
L-Histidinol dihydrochloride	0.0310998	0.0147405	0.0300043	0.0467449	0.0610299	0.0738414	0.0320611	0.0248118	0.0346686	0.0348172	0.0298417	0.0547723	0.0458017	0.0423517	0.0352683	0.042992	0.0376745	0.0498052	0.0290266	0.0503619	0.0374049	0.0424195	0.0307377	0.0244224	0.0312708	0.0302963	0.0274292	0.0454906	0.0408839	0.0381546	0.0556764	0.0452782	0.0584695	0.0452924	0.0542438	0.0389862	0.0580314	0.0532489	0.0405704	0.0132204	0.0106553	0.00767977	0.0133702	0.00636499	0.00529569	0.000997596	0.00304226	0.0032423	0.0127334
L-Homocarnosine	0.00145933	0.00218506	0.0039641	0.00206508	0.001636	0.00335045	0.00261686	0.00239575	0.0019291	0.000199361	0.00212118	0.00181277	0.00195735	0.00260005	0.00126628	0.00102705	0.000199361	0.00109085	0.000405421	0.000512279	0.000932433	0.000199361	0.0015305	0.00156208	0.000199361	0.0022586	0.00226289	0.00185667	0.000626593	0.000199361	0.00138363	0.000199361	0.000859766	0.000712099	0.00150803	0.00168263	0.00064922	0.00301795	0.00146754	0.000885842	0.000654284	0.000527032	0.000199361	0.00184754	0.00134222	0.00111006	0.00140004	0.000199361	0.00210256
L-Methionine sulfone	0.0125163	0.0133203	0.0252332	0.0179396	0.017912	0.0132077	0.0326933	0.0237197	0.0260352	0.0143122	0.0187246	0.0152869	0.0230862	0.0328924	0.0191283	0.0167854	0.0190768	0.0176457	0.0219863	0.0269871	0.0287296	0.0377446	0.0189076	0.0206934	0.0278772	0.0231812	0.0219157	0.0145969	0.0141275	0.00957256	0.0176387	0.0209718	0.0172222	0.0169592	0.0218914	0.0218297	0.0220525	0.0182917	0.0239432	0.102887	0.126426	0.132121	0.095245	0.118437	0.118458	0.0773334	0.0534314	0.0677626	0.111041
L-Ornithine monohydrochloride	0.0796518	0.0477582	0.0666626	0.136074	0.191827	0.162574	0.118603	0.0642212	0.105401	0.132155	0.100908	0.15386	0.129365	0.127893	0.10493	0.0938695	0.105082	0.0975298	0.121832	0.109924	0.128032	0.136882	0.0938357	0.0857217	0.124881	0.101575	0.104393	0.114883	0.0882778	0.103506	0.160465	0.125726	0.12883	0.162807	0.111215	0.157148	0.127893	0.115303	0.10918	0.594653	0.730811	0.699756	0.853936	0.765678	0.720522	0.929472	0.814624	0.916406	0.745838
L-Proline	2.00821	1.41151	1.60494	3.72047	4.91115	5.16363	3.24806	1.88585	2.88481	5.75064	5.24625	6.37559	3.6346	3.96469	4.11032	4.75738	5.39857	3.86168	3.11692	3.05958	3.98357	4.89934	3.4142	3.82437	5.22525	3.05679	4.81064	3.71191	2.60949	2.18782	5.45307	4.47564	4.27723	5.82213	3.40383	5.99568	6.9543	9.66021	4.63837	13.6603	16.5613	16.6916	13.6722	16.466	15.4268	21.1889	17.7736	21.3007	23.1392
L-Pyroglutamic acid	7.15497	7.50633	4.59015	10.9706	5.64167	4.25132	4.30894	6.11404	4.60477	18.5325	12.8305	8.99758	11.3135	9.93416	10.3437	8.50858	7.90936	5.99766	4.146	3.36989	6.04967	5.95178	8.34007	10.9599	13.61	11.3129	14.3489	20.411	16.1258	18.8044	18.5639	13.5805	10.7678	19.8205	11.6659	19.9577	18.8094	25.6321	17.4905	11.3775	20.6282	22.1901	23.6435	21.6794	17.7741	18.8064	14.413	16.1277	8.09395
L-Serine	0.192008	0.159636	0.173548	0.0933988	0.119805	0.094458	0.236322	0.133158	0.217275	0.238784	0.215944	0.188383	0.194096	0.189081	0.219043	0.120687	0.195981	0.11109	0.180503	0.176046	0.161823	0.119506	0.0991265	0.122719	0.266529	0.187263	0.173062	0.172964	0.101738	0.122476	0.203142	0.260717	0.148678	0.188484	0.156669	0.301984	0.179837	0.252618	0.21654	0.65659	0.80408	0.844989	0.92345	0.799383	0.724642	0.795299	0.762569	0.909492	0.533374
Maltotriose	0.00655138	0.00852483	0.006534	0.00297858	0.000388069	0.000991462	0.00272625	0.00855247	0.00760905	0.000211417	0.00476581	0.0022834	0.00266951	0.00794556	0.0085095	0.012397	0.0119699	0.00597514	0.0023749	0.00409328	0.0161045	0.00561089	0.00544684	0.00747312	0.00324556	0.0102715	0.00562906	0.000603099	0.00183303	0.000271961	0.000819106	0.00599525	0.000543531	0.00172395	0.00134604	0.0129008	0.000293737	0.000281824	0.000421466	0.0127674	0.00578247	0.00548404	0.000470878	0.00423585	0.00114712	0.0102462	0.00624524	0.00877511	0.00128246
1-Methylguanidine hydrochloride	0.0150922	0.00509215	0.013814	0.0187533	0.0238081	0.0172648	0.0239953	0.0131753	0.0208634	0.0341955	0.0276328	0.0292977	0.0219148	0.0256257	0.0248812	0.012584	0.0339406	0.0160322	0.0248846	0.0223614	0.0287326	0.0236556	0.0186914	0.0184014	0.0374323	0.0277126	0.033813	0.00930424	0.0129848	0.0125299	0.0357846	0.0494796	0.0358811	0.0434641	0.022452	0.0646194	0.0312162	0.0418794	0.029303	0.111936	0.118989	0.127278	0.149085	0.135655	0.123878	0.135505	0.117569	0.127603	0.0903931
o-Phospho-L-serine	0.00404103	0.000202842	0.00268899	0.00248984	0.00273909	0.00243933	0.0023753	0.00332277	0.00225008	0.00493956	0.00433525	0.00228653	0.00298212	0.00254467	0.00354111	0.00274122	0.00410635	0.00186008	0.00106849	0.00214152	0.000994533	0.000202842	0.000936074	0.00280729	0.00311469	0.00243252	0.00194728	0.00298009	0.0041842	0.00320918	0.00479534	0.00170186	0.00141707	0.00122251	0.00298806	0.00419339	0.00243049	0.00426564	0.00221882	0.00208783	0.00148979	0.0015174	0.00278818	0.000411586	0.000147912	0.00287857	0.00146936	0.00154367	0.000202842
Orotic acid ,Anhydrous	0.000202162	0.000202162	0.000202162	0.00234484	0.000451569	0.000202162	0.0012041	0.000202162	0.00244495	0.00236627	0.000202162	0.000589565	0.00087518	0.00101514	0.00125417	0.00861204	0.00535036	0.00746083	0.00107645	0.00130673	0.00137082	0.00723607	0.00597611	0.00514527	0.00113146	0.00236394	0.000875645	0.00177862	0.00172937	0.00134529	0.00100994	0.000202162	0.0017671	0.000202162	0.00166147	0.000202162	0.000202162	0.000202162	0.000202162	0.000152915	0.000880658	0.000202162	0.00494432	0.015467	0.00481736	0.000839033	0.00137939	0.000202162	0.00136314
3,4-Dihydroxybenzoic acid	0.00454659	0.00263855	0.00634367	0.00539037	0.000964875	0.000964875	0.00457361	0.00975142	0.00923637	0.0035326	0.00148282	0.0148523	0.00765001	0.00931307	0.0144675	0.0029228	0.000964875	0.000964875	0.00718977	0.00202788	0.01458	0.0070157	0.0048897	0.00439954	0.000964875	0.00246641	0.0185134	0.00215437	0.000964875	0.00860128	0.00506318	0.0119899	0.00434184	0.00334175	0.00881317	0.00422393	0.000964875	0.00797769	0.000705131	0.00309628	0.00501417	0.00221863	0.0514706	0.0278679	0.0122062	0.00493968	0.000964875	0.000964875	0.00829243
Pyridoxine	0.0438026	0.0773195	0.0404946	0.0479595	0.0476597	0.044339	0.0700354	0.0501636	0.0566983	0.0884153	0.275043	0.0993789	0.0751797	0.0327606	0.0631061	0.0592537	0.0460526	0.0665934	0.0383284	0.087141	0.0706471	0.0933643	0.0712483	0.0729543	0.0621818	0.0458099	0.105219	0.0586283	0.0502739	0.040485	0.368264	0.426803	0.370372	0.373727	0.305126	0.457261	0.505387	0.559434	0.513793	0.389536	0.310561	0.374177	1.11473	1.15337	0.909966	0.536635	0.412781	0.549124	0.550903
Quisqualic acid	0.0250274	0.0294549	0.0343622	0.0249478	0.0199102	0.0207988	0.0291734	0.0300357	0.0293956	0.0293757	0.024919	0.0184572	0.0274784	0.0305362	0.0243937	0.0297229	0.0274196	0.0290543	0.0303718	0.0257868	0.0246428	0.0234868	0.0274204	0.0267268	0.0217231	0.0276316	0.0260177	0.02425	0.0285576	0.0232854	0.0179599	0.0201138	0.0209187	0.0126783	0.017702	0.00651333	0.0175595	0.0191932	0.0211537	0.0190629	0.0150124	0.00713897	0.0194559	0.0166786	0.00738626	0.014974	0.023473	0.0222843	0.0146325
S-Adenosyl-L-homocysteine	0.00153475	0.00216695	0.00213442	0.000497922	0.000311098	0.00022905	0.00161241	0.00131087	0.00394652	0.0010134	0.0013461	0.00239042	0.00164375	0.00119485	0.000318794	0.00207955	0.00291115	0.00124075	0.00190335	0.000608428	0.00348545	0.0015292	0.00309467	0.00187549	0.00119521	0.00302531	0.00165437	0.00119635	0.00149108	0.00238756	0.00646931	0.00241341	0.00238277	0.00309499	0.00275487	0.00205686	0.00430902	0.00186146	0.00549331	0.0144989	0.0113526	0.0155614	0.0337454	0.0351553	0.0274046	0.0398132	0.0238196	0.0404258	0.0706068
S-Carboxymethyl-L-cysteine	0.0490546	0.0474907	0.0592244	0.0384103	0.0385793	0.0301842	0.0444643	0.0511988	0.0447758	0.0444604	0.0352572	0.0303147	0.046553	0.0500983	0.0428526	0.0343433	0.0346408	0.0371092	0.0387126	0.0405467	0.032725	0.0212503	0.0315759	0.0320417	0.037412	0.0376064	0.0307606	0.0341694	0.0362014	0.0467029	0.0220894	0.0347929	0.0331062	0.027067	0.0302116	0.0342099	0.0245535	0.0286303	0.0314518	0.00828492	0.003155	0.000197917	0.00838522	0.000197917	0.00450153	0.000197917	0.000197917	0.00356117	0.000197917
Succinic acid	0.0118822	0.0107237	0.00749727	0.00498319	0.00417135	0.00781009	0.00434918	0.00951029	0.0057879	0.00234937	0.0105122	0.00754407	0.0112516	0.00559184	0.00377266	0.0290646	0.00953702	0.020667	0.0114069	0.0076999	0.00479736	0.0503184	0.0286058	0.0300279	0.00640841	0.00521583	0.00626137	0.00442646	0.00501282	0.00958565	0.0486653	0.0370025	0.047937	0.0285596	0.0460548	0.0346164	0.0057466	0.040335	0.0235945	0.0339772	0.040174	0.0159661	0.0367782	0.0218867	0.0189259	0.0457085	0.0414407	0.045848	0.0673187
Thiamine hydrochloride	0.00328666	0.00221434	0.00187754	0.00393941	0.0045159	0.00539514	0.00327447	0.00221298	0.0023638	0.00692854	0.00427166	0.00399527	0.00298743	0.00418937	0.00299792	0.00387772	0.00607594	0.00267205	0.00173456	0.00375957	0.00389833	0.00293494	0.00352689	0.00409146	0.00439499	0.00319248	0.00379109	0.00316853	0.00336563	0.00369235	0.00332687	0.00265514	0.00436789	0.0021685	0.00315472	0.00348683	0.00234785	0.00347671	0.00248203	0.00298009	0.00174918	0.00212471	0.0052238	0.0048211	0.00412588	0.00196119	0.000684996	0.00136228	0.00338161
Tyramine	0.00919388	0.0119291	0.0149683	0.0129279	0.0278848	0.0168494	0.0143723	0.014326	0.0163598	0.0216599	0.0274771	0.0215211	0.0201491	0.011649	0.0136138	0.0565901	0.0606609	0.059118	0.0115786	0.0116412	0.0157947	0.156312	0.0750287	0.0596175	0.0189025	0.0196955	0.0194248	0.0152741	0.0120392	0.0106914	0.020528	0.0291164	0.017943	0.0292601	0.0138009	0.0255303	0.0210064	0.0275708	0.0220277	0.128181	0.148114	0.149081	0.238576	0.152687	0.110039	0.0826471	0.0530937	0.0734007	0.116093
Uridine	0.0212996	0.0276708	0.00916923	0.0175695	0.0200288	0.0192647	0.0141152	0.0188943	0.0231193	0.0114889	0.0193416	0.0115236	0.0236753	0.0133249	0.0187135	0.023433	0.0331713	0.0259966	0.00773631	0.0164719	0.0101062	0.0241921	0.0471243	0.0562574	0.0135536	0.0278972	0.0154868	0.00942869	0.0156495	0.0143085	0.0155074	0.00842208	0.00731946	0.008596	0.0153191	0.00748786	0.0172447	0.0106327	0.0166708	0.0282193	0.0278586	0.0309191	0.102865	0.100318	0.0727803	0.0288924	0.032299	0.0255186	0.029534
Xanthosine-5_x001B_$B!l_x001B_(J-monophosphate disodium salt	0.000498427	0.000533833	0.000534922	0.000198016	0.000615079	0.000825927	0.00139473	0.000198016	0.000198016	0.000108493	0.000367202	0.000108196	8.76223e-05	0.000230471	0.000707849	0.000198016	0.000520922	7.03156e-05	0.000198016	0.00169041	0.000198016	0.00198266	0.00151409	9.46519e-05	0.000198016	0.000198016	0.000652464	0.00109858	0.00109564	9.75429e-05	0.000401241	0.000198016	0.000118038	0.000731691	0.000552743	0.000198016	0.000198016	0.000266669	0.000960142	0.000196036	0.000725988	0.000198016	0.000198016	0.0001857	0.000438705	0.000198016	0.000198016	0.000338331	0.00145899
alpha-Lactose monohydrate	0.000199361	0.000199361	0.00310561	0.00088662	0.000199361	0.000199361	0.000199361	0.000199361	0.000199361	0.000199361	0.000199361	0.000199361	0.000199361	0.00331125	0.00134876	0.00195442	0.00205751	0.000199361	0.00264909	0.00186891	0.00204497	0.00200193	0.00102705	0.000199361	0.000199361	0.00133297	0.000199361	0.00133847	0.000199361	0.000199361	0.000199361	0.000307316	0.00237118	0.000199361	0.000199361	0.00408543	0.00238446	0.000199361	0.0044393	0.00148809	0.00224192	0.00250749	0.000975276	0.000743458	0.000442702	0.000199361	0.00129677	0.000199361	0.000713076
beta-Nicotinamide mononucleotide	0.00561671	0.00630046	0.00627608	0.00352123	0.00494407	0.00412972	0.005373	0.00238003	0.00554814	0.00675654	0.00836015	0.00508537	0.00543117	0.0056298	0.00448128	0.00942704	0.00765249	0.0130705	0.00399643	0.00640878	0.00523034	0.0235894	0.0142797	0.0129725	0.0056698	0.00750138	0.00845631	0.00378044	0.00623139	0.00361474	0.0153923	0.00795897	0.00797759	0.0110446	0.00720848	0.00569879	0.0169276	0.0142598	0.0118127	0.00684596	0.0166766	0.0126191	0.00399641	0.00154653	0.00246237	0.0218553	0.01239	0.0223222	0.016328
gamma-Amino-n-butyric acid	0.248073	0.242103	0.114439	0.133289	0.129539	0.0909996	0.153224	0.134136	0.196645	0.167883	0.760799	0.126761	0.160686	0.155813	0.152656	0.294433	0.300457	0.23767	0.182099	0.179617	0.146057	0.786373	0.634553	0.543172	0.106945	0.119142	0.170684	0.117919	0.154612	0.082788	0.190921	0.133918	0.119462	0.11537	0.191357	0.104809	0.208488	0.134856	0.161954	0.670867	0.63108	0.564522	0.78521	0.7042	0.580765	1.25084	0.917925	1.28506	2.1267
Genistein	0.000198016	0.000198016	0.000198016	0.000198016	0.000198016	0.000198016	0.000198016	0.000198016	0.000198016	0.000198016	0.0110089	0.000198016	0.000198016	0.000198016	0.010137	0.000198016	0.00905385	0.000198016	0.000198016	0.000198016	0.000198016	0.0107371	0.000198016	0.000198016	0.000198016	0.000198016	0.000198016	0.000198016	0.000198016	0.000198016	0.0112825	0.0110766	0.00975481	0.0115855	0.000198016	0.00877926	0.000198016	0.000198016	0.0119892	0.000198016	0.000198016	0.00923897	0.000198016	0.000198016	0.000198016	0.000198016	0.000198016	0.000198016	0.00875552
Naringenin	0.0043151	0.000198016	0.000515219	0.00101038	0.00479879	0.00477735	0.000198016	0.00755746	0.00171579	0.00476649	0.00727926	0.000198016	0.00488724	0.00111618	0.00323397	0.00179146	0.00710261	0.000978696	0.000198016	0.000861649	0.000198016	0.000198016	0.00263213	0.00124368	0.000198016	0.00215262	0.00306151	0.00317941	0.000198016	0.00269195	0.00128487	0.000198016	0.00430121	0.00662581	0.000944083	0.000395558	0.000198016	0.00679913	0.0103846	0.000198016	0.0025377	0.00757516	0.00473746	0.00326662	0.000198016	0.000740205	0.000177839	0.00613255	0.00287205
kaempferol-3-O-glucoside	0.00111276	0.00448982	0.0110021	0.00525929	0.0194366	0.0105526	0.00882512	0.0124399	0.0146941	0.00352975	0.00433747	0.00764601	0.0459481	0.0176682	0.0295025	0.00649049	0.0151674	0.0126004	0.00842676	0.0177855	0.00869099	0.00663617	0.0136065	0.0187642	0.00114007	0.00414527	0.00297985	0.00168797	0.00371087	0.00286229	0.00707444	0.00340768	0.00383582	0.00594407	0.00708651	0.00130973	0.00823256	0.0125174	0.0131176	0.0519232	0.058533	0.0542555	0.112693	0.0619133	0.0339687	0.00724017	0.00653448	0.00886189	0.012846
Hyperoside	0.70303	1.30095	1.8431	1.61846	3.7489	2.64912	1.04009	2.78864	2.14145	1.11704	3.25849	1.77035	5.0174	1.98635	4.46653	1.09979	2.59009	2.67234	0.955622	2.12472	0.670619	0.832523	2.12671	2.54888	7.01696	6.41951	8.98986	0.569649	0.828294	0.913884	2.29909	1.78689	1.27734	2.61602	3.06907	0.697379	6.1168	7.00169	7.09334	6.23247	8.06721	9.08343	8.63962	5.05174	3.05784	1.29189	0.74582	1.09403	1.87755
3-cyanopyridine	8.95546e-05	0.000877716	0.00197205	0.00228503	0.00338352	0.00441073	0.00151648	0.00349701	0.00132589	0.00168695	0.000535603	0.00220767	0.000136188	0.00351796	0.00131332	0.000202842	0.00315946	0.00108358	0.000960739	0.00296705	0.000202842	0.00342912	0.000202842	0.00147263	0.00359419	0.00162789	0.000202842	0.00277836	0.00228909	0.000202842	0.00166409	0.00174559	0.00257656	0.00351953	0.0007495	0.00348819	0.000202842	0.0025598	0.000599032	0.00725646	0.00464643	0.0047067	0.00645144	0.00647497	0.00679023	0.00270175	0.00447657	0.000637937	0.00447467
N-acetylneuraminic acid,Type IV-S,Synthetic	7.43086	9.54205	6.75144	8.78206	6.79509	7.4831	4.75255	6.21931	5.68254	13.7263	8.38141	8.32674	8.29802	7.56527	9.85882	6.67509	6.44993	5.00996	4.42024	4.22858	6.05771	3.74641	6.02506	7.14842	11.7373	10.6154	11.2967	16.1025	13.9918	13.3932	19.2432	18.5377	14.9049	20.7509	18.5582	21.8763	19.132	24.8682	24.3621	0.653928	1.12571	1.19532	1.0625	0.610837	0.239182	0.582392	1.04305	1.01454	0.707961
N-acetyl-D-mannosamine	0.00524476	0.00388366	0.00531052	0.00509767	0.00199629	0.00432768	0.00410674	0.00190694	0.0029567	0.00110996	0.00357576	0.00382283	0.0025206	0.00522327	0.00372638	0.00371194	0.00707476	0.00465578	0.00105278	0.00212906	0.00189534	0.00335539	0.00425181	0.00288676	0.00229123	0.00171487	0.000807853	0.00460032	0.00470067	0.00179656	0.00050442	0.000583112	0.000375456	0.000930227	0.000715301	0.000675804	0.00175548	0.00112	0.000848711	0.00480598	0.00476039	0.00277702	0.00467223	0.00675941	0.00688096	0.00982722	0.00454186	0.00457681	0.00482545
O-acetyl-L-serine hydrochloride	0.036809	0.0363827	0.0418915	0.0354426	0.0425888	0.0465425	0.0811613	0.0723981	0.0559526	0.0405023	0.0482946	0.0433266	0.0389968	0.03562	0.0420706	0.0382803	0.037162	0.0384738	0.0231479	0.0361471	0.0240138	0.0573122	0.0422587	0.0614671	0.0488189	0.100341	0.0394425	0.0242107	0.0294224	0.0132494	0.0423135	0.031245	0.0182237	0.0438757	0.0252473	0.041949	0.0406018	0.0332163	0.0417083	0.0610147	0.0427978	0.0433448	0.103827	0.0578702	0.0260073	0.0114964	0.0152011	0.0191546	0.0197122
2'-deoxyguanosine 5'-monophosphate sodium salt hydrate	0.000200411	0.000200411	0.000200411	0.000200411	0.000164938	0.000200411	0.000849563	3.96013e-05	8.55555e-05	0.000200411	5.69368e-05	6.30895e-05	0.00019027	7.57755e-05	0.000200411	0.00028278	2.28068e-05	7.08253e-05	0.000133514	0.00111751	0.000364468	6.16064e-05	0.000200411	0.000200411	0.000200411	0.000200411	7.31301e-05	0.000200411	0.000200411	0.000200411	0.000897962	0.00104506	0.000569408	0.00179412	0.00157237	0.00151866	0.000313062	0.000494795	0.00130566	0.0013628	0.00238223	0.000949027	0.000839362	0.000830765	0.000479885	0.00146184	0.00075032	0.000503293	0.000788017
pyridoxal-5'-phosphate hydrate	0.0123313	0.00503463	0.00603439	0.000198016	0.00243865	0.00931525	0.0062998	0.000198016	0.00498065	0.0114776	0.00215145	0.000198016	0.0062777	0.00254459	0.00472774	0.00355418	0.000198016	0.00445303	0.000198016	0.00272498	0.00182522	0.00617196	0.00772161	0.00737083	0.0086213	0.000198016	0.00512576	0.00522785	0.000198016	0.00481247	0.00580236	0.00702558	0.000198016	0.00422684	0.000198016	0.000198016	0.00238683	0.00716637	0.00648165	0.0093545	0.00519758	0.0135445	0.00428108	0.00703459	0.00580905	0.0101047	0.0104767	0.0231944	0.0106429
pyridoxal hydrochrolide	0.109713	0.133965	0.000198016	0.217042	0.18894	0.158905	0.0864368	0.108858	0.0674776	0.000198016	0.119181	0.203233	0.000198016	0.000198016	0.12273	0.108086	0.0610146	0.237409	0.139426	0.111147	0.000198016	0.075556	0.107787	0.087189	0.0867519	0.126934	0.0521689	0.243302	0.000198016	0.000198016	0.000198016	0.0958916	0.075414	0.0777892	0.0803435	0.117937	0.0601196	0.109185	0.115037	0.195675	0.0887467	0.0983224	0.0614069	0.0218392	0.093085	0.154399	0.169149	0.0907697	0.112591
L-saccharopine	0.353345	0.388788	0.199248	0.646792	0.551731	0.646743	0.234272	0.210709	0.228741	0.562582	0.238514	0.653374	0.294112	0.257029	0.308295	0.379979	0.349304	0.322337	0.258253	0.235857	0.309942	0.292605	0.250532	0.30136	0.323775	0.321215	0.259033	0.57861	0.438841	0.591178	0.217065	0.158559	0.224102	0.254224	0.183317	0.233234	0.189232	0.266959	0.186918	0.31493	0.34895	0.355162	0.545583	0.398335	0.25667	0.372101	0.272649	0.361757	0.379131
D-Glucoheptose	0.0024057	0.00552549	0.000861308	0.00237211	0.00204984	0.000373491	0.00341571	0.00407482	0.00435459	0.00238044	0.00711169	0.00230366	0.00630853	0.00606245	0.000600657	0.00385449	0.00135279	4.32933e-05	0.00151061	0.00187885	0.000658018	0.00347416	0.00065356	0.00154003	0.00240996	0.00450339	0.000696556	0.00872206	0.00291462	0.000990693	0.00103091	0.000272242	0.000944229	0.00486044	0.00138083	0.00149862	0.000990693	0.00259066	0.000990693	0.00243691	0.00413159	0.0048011	0.000990693	0.00338619	0.00189936	0.0160565	0.0154767	0.0196588	0.00554382
Dulcitol	0.0170238	0.0166824	0.0205423	0.00802966	0.00953344	0.0288999	0.00741781	0.0104785	0.0130378	0.025269	0.0175826	0.0340271	0.0122343	0.0151362	0.0387925	0.04414	0.0220087	0.0267515	0.0413237	0.012357	0.0180402	0.0483626	0.0314919	0.0314649	0.019269	0.0148862	0.00927219	0.0388587	0.020014	0.0330632	0.00575801	0.00648072	0.00339877	0.000990693	0.00249486	0.00956811	0.00577782	0.0043854	0.0094309	0.0385909	0.0546006	0.0377203	0.0716533	0.0400003	0.0374546	0.0947134	0.0264494	0.0626178	0.112691
DL-Glyceraldehyde 3-phosphate solution	0.0198553	0.0293518	0.037552	0.0274244	0.000199361	0.0145562	0.0420063	0.0308828	0.036003	0.0277468	0.0331693	0.0395294	0.000199361	0.0380871	0.033668	0.0352082	0.0400676	0.0383789	0.0378392	0.0177345	0.0220906	0.000199361	0.0307681	0.0400068	0.0386948	0.0330519	0.0380429	0.0147274	0.0341642	0.0137575	0.0102688	0.00893113	0.000199361	0.000199361	0.000199361	0.0100071	0.0119247	0.000199361	0.000199361	0.0117902	0.0247046	0.0218904	0.000199361	0.0204494	0.00443776	0.021128	0.02444	0.0209483	0.000199361
D-(-)-Quinic acid	0.000976521	0.0250242	0.0329817	0.0182913	0.0131263	0.0231206	0.00800093	0.0148557	0.00920859	0.0155487	0.0265222	0.000976521	0.000976521	0.000976521	0.0245935	0.0309106	0.010883	0.0155273	0.00101587	0.011319	0.0147781	0.000976521	0.012447	0.00711386	0.0145278	0.0236195	0.0269888	0.0500042	0.0222734	0.0187136	0.0311916	0.0239624	0.00516726	0.0464464	0.029816	0.0362008	0.0273669	0.0623002	0.0333273	0.00923291	0.00610716	0.0114287	0.0118353	0.0107357	0.008572	0.0179792	0.0108203	0.01497	0.00448604
5-Aminoimidazole-4-carboxamide-1-beta-D-ribofuranosyl 5'-monophosphate	0.00120703	0.000165065	0.00133902	0.000202162	0.000202162	0.000202162	0.000769712	0.000555319	0.000265156	0.000202162	0.00155052	0.000921111	0.000122652	0.000324349	0.000175093	0.000760655	0.000202162	0.00034412	0.000474879	9.86753e-05	0.000786774	0.000155564	0.000138804	0.000390173	0.000248518	0.00269528	0.000202162	0.000658482	0.00088452	0.000202162	0.000202162	0.000151177	0.000202162	0.000202162	0.000202162	0.000675565	0.000199352	0.00145166	0.000202162	0.000632545	0.00136057	0.000574363	0.000945593	0.00231445	0.000314322	0.000461839	0.000911872	0.000961543	0.000344201
D-Ala-D-ala	0.0050629	0.00464189	0.00380411	0.0036952	0.00796815	0.00663662	0.00894044	0.0046984	0.00883267	0.00293527	0.00832046	0.00461438	0.00794976	0.0067949	0.00442017	0.00652139	0.00471215	0.0099611	0.00285652	0.00732375	0.00381503	0.00894129	0.00622949	0.0137758	0.000197917	0.006394	0.00596048	0.00243808	0.00279845	0.00215459	0.002904	0.00139983	0.00149085	0.0017293	0.00274913	0.00201705	0.00319745	0.00280023	0.00366454	0.0179339	0.0100332	0.00844319	0.0343909	0.0277332	0.02173	0.0118121	0.00981763	0.0169994	0.0135165
Cytidine-3'-monophosphate	0.00209286	0.000202162	0.000202162	0.00229088	0.00193875	0.000202162	0.000202162	0.00191676	0.0016812	0.00071064	0.00199144	0.0004918	0.0051555	0.000202162	0.00337483	0.00737441	0.00809958	0.00786354	0.000202162	0.00116706	0.000202162	0.000202162	0.0107649	0.0123745	0.000202162	0.000202162	0.000202162	0.000565589	0.000792677	0.000202162	0.000440127	0.000202162	0.000202162	0.000202162	0.000202162	0.000202162	0.00276192	0.000202162	0.000370826	0.0257719	0.0110528	0.0136944	0.0548123	0.000202162	0.000202162	0.000202162	0.000202162	0.000202162	0.000202162
5'-Deoxy-5'-Methylthioadenosine	0.820217	0.962245	1.35356	1.09308	1.91371	1.52954	0.974165	1.0357	1.37195	1.33961	1.39134	1.35348	1.43846	0.704622	1.05891	2.55507	2.29666	1.94773	0.763059	0.766186	1.27321	2.52921	1.94925	2.11318	1.03699	1.14967	1.34145	0.888123	0.976607	0.753192	1.42362	1.1507	0.881128	0.9782	0.978366	1.21819	1.54644	1.46976	1.58362	1.92873	3.10074	3.16045	4.67384	3.17454	1.4002	2.05516	2.18648	2.24708	3.1663
sn-Glycero-3-phosphocholine 1:1 cadmium chloride adduct	3.0107	2.90201	4.2761	2.69352	1.88746	1.77059	1.90407	3.00898	2.04153	1.56941	2.09511	1.79186	3.32416	1.92524	1.89493	2.94201	2.37717	2.62741	1.7299	2.2124	2.29101	4.51923	2.15465	2.36559	2.06336	2.79365	2.13419	3.63478	3.86386	3.6835	3.24008	2.97354	2.25972	2.12585	2.39783	1.66835	3.52843	2.80723	2.49618	3.97332	8.48074	7.80917	2.42687	2.63221	3.26128	37.0291	24.456	21.1208	8.54022
L-allo-threonine	0.0960777	0.0590063	0.0860599	0.109833	0.158325	0.108351	0.162085	0.077901	0.141908	0.201729	0.181069	0.164878	0.135506	0.158596	0.144976	0.129048	0.182965	0.138628	0.187716	0.140773	0.162639	0.149468	0.103098	0.131444	0.266686	0.173121	0.198384	0.111968	0.0928057	0.0818432	0.231093	0.290007	0.231617	0.271645	0.145812	0.40087	0.189644	0.28482	0.172815	0.731314	0.808689	0.797578	1.01896	0.93318	0.824819	1.02921	0.820083	0.945056	0.791803
gamma-Glu-Cys	0.000198016	0.00329828	0.00559068	0.00505045	0.00280431	0.00333691	0.00696099	0.00947669	0.00595657	0.00689167	0.00477218	0.00605198	0.000198016	0.00253655	0.000198016	0.00409708	0.000198016	0.00709507	0.00972681	0.00438729	0.000198016	0.00692626	0.00107123	0.00472992	0.000198016	0.000198016	0.00418597	0.00141227	0.00407603	0.00486037	0.000198016	0.014224	0.0128419	0.00311163	0.0121084	0.00508659	0.000198016	0.000513833	0.00628506	0.000198016	0.000198016	0.00492374	0.0094461	0.00659496	0.00517387	0.000198016	0.0104025	0.0138614	0.00171801
3-Hydroxypyridine	0.466013	0.332487	0.668203	0.585365	0.784427	0.57582	0.503084	0.403507	0.487977	0.723922	0.545238	0.754004	0.624179	0.538619	0.467734	0.564748	0.611907	0.594343	0.51454	0.612487	0.737573	0.535935	0.627875	0.698348	0.467216	0.458759	0.553215	0.548216	0.592694	0.541127	0.538556	0.44382	0.470143	0.615542	0.502368	0.553986	0.531242	0.740424	0.63384	0.132783	0.141504	0.152392	0.170969	0.151234	0.0918561	0.185515	0.185087	0.192267	0.129344
D-Pinitol	0.006939	0.00399446	0.000200286	0.00550451	0.00421674	0.00479398	0.00168034	0.000200286	0.00355479	0.00587282	0.00720985	0.004417	0.00432671	0.00525758	0.00329654	0.00321617	0.00293603	0.00167868	0.000200286	0.00270248	0.00135834	0.00386528	0.00211432	0.00263478	0.00450591	0.00447843	0.00338141	0.0061382	0.00309446	0.00631459	0.00129717	0.00152001	0.00395134	0.00263482	0.00181399	0.00165692	0.00393506	0.00458957	0.00372944	0.000411547	0.00164945	0.000508385	0.00036442	0.00179909	0.000411868	0.000200286	0.00127091	0.000892754	0.00123676
L-Threonic acid hemicalcium salt	0.0772498	0.0858252	0.0772289	0.0554735	0.0302409	0.0495379	0.0297459	0.0360524	0.0568274	0.0660864	0.0796435	0.0801387	0.0551685	0.0505618	0.0391688	0.0692433	0.0587141	0.0559645	0.0358952	0.0327492	0.0419599	0.0172344	0.0228837	0.0299889	0.0183312	0.0223405	0.0328945	0.118621	0.130322	0.0853883	0.0677789	0.0827279	0.0912586	0.0581261	0.0289352	0.0429209	0.0846878	0.0796582	0.0326846	0.0390918	0.0454356	0.0521729	0.0435991	0.0552019	0.0401184	0.0351207	0.0319712	0.0724341	0.0383662
luteolin-4'-O-glucoside	0.00807073	0.0134809	0.0541991	0.0250371	0.090589	0.0417265	0.0381931	0.0871895	0.0639293	0.0243589	0.0332125	0.0430577	0.204371	0.0912931	0.153433	0.0255303	0.0966501	0.0519744	0.0299663	0.0723324	0.0258861	0.0309083	0.0765979	0.0696606	0.0222853	0.024105	0.0265073	0.0128847	0.0102176	0.00511537	0.0220549	0.0230004	0.0190935	0.0314576	0.0275723	0.00568801	0.035883	0.0449156	0.0651975	0.236579	0.262574	0.264819	0.54056	0.28692	0.158693	0.0306412	0.029621	0.0388671	0.0617959
Spiraeoside	1.53903	3.03657	4.13517	3.39649	7.56563	5.36617	2.47529	5.97034	4.5219	2.50532	6.78166	3.96056	10.3853	4.65311	8.96395	2.62415	5.78234	5.86735	2.16949	4.57798	1.63797	1.89661	4.86106	5.52848	12.9389	12.9859	16.9577	1.37457	1.92063	2.10149	4.69112	3.6115	2.6468	5.5449	6.12013	1.41949	11.6335	13.16	14.6124	13.0466	15.7215	17.6725	15.0384	8.99696	5.4935	3.42701	2.09209	3.13687	3.97685
cysteinylglycine	0.000619914	0.0012035	0.000810803	0.00238462	0.00133979	0.00224951	0.000717502	0.000660205	0.000286961	0.00178367	0.00387993	0.00227996	0.00222669	0.00164262	0.00135681	0.0016239	0.00355366	0.00312389	0.00153815	0.002116	0.00137031	0.0011173	0.00244941	0.00146038	0.00156501	0.000934766	0.000199361	0.00178859	0.0021289	0.00160219	0.0027973	0.00125823	0.000652131	0.00300563	0.00135338	0.00263163	0.00161082	0.00145586	0.00236157	0.0053387	0.00437086	0.00799048	0.00933065	0.00888813	0.00936175	0.00585311	0.00565845	0.00911975	0.000199361
S-(5'-Adenosyl)-L-methionine chloride	0.000202842	0.000917209	0.000927534	0.00164858	0.000335358	0.000970577	0.000232619	0.000483149	0.00167778	0.00127748	0.000199738	0.00163764	0.000348036	0.00199541	0.00100794	0.000831915	0.00129691	0.000209393	6.26375e-05	0.000124241	0.0007395	0.00064526	0.000495928	0.00132875	0.000605827	4.18462e-05	0.000202842	0.00146009	0.000297406	0.000626436	8.47067e-05	0.000264932	0.00190525	0.000187405	0.00115595	0.000494853	0.000102394	4.50714e-05	0.00252189	0.000884735	0.0037916	0.00029477	0.00263126	0.00122417	0.00152766	0.00151711	0.00169886	0.00149801	0.00230197
Myricetin-3-Galactoside	0.00411147	0.00172968	0.00582841	0.00488276	0.0169371	0.0148949	0.00500161	0.00556272	0.00532886	0.0132438	0.0152464	0.0142208	0.011536	0.00579005	0.0177754	0.012287	0.0122424	0.0136458	0.00440467	0.0101814	0.00431903	0.00859262	0.0110581	0.008885	0.0134248	0.00783818	0.00864461	0.00882412	0.00521235	0.00615697	0.00634786	0.00706602	0.00300929	0.0101586	0.00746977	0.00325974	0.0125411	0.0153358	0.00712162	0.0519178	0.0472504	0.0420057	0.0483156	0.0273795	0.0199329	0.0902143	0.080903	0.0868221	0.0239043
alpha-Methyl-DL-histidine dihydrochloride	0.0723572	0.0496641	0.0738573	0.0897745	0.0876992	0.0752204	0.073113	0.053367	0.0604653	0.0740692	0.0820502	0.0899991	0.078299	0.0640327	0.06302	0.0868584	0.0948569	0.0768307	0.062793	0.0684437	0.0703922	0.0856935	0.0909742	0.109004	0.0602463	0.0577925	0.0626998	0.0938483	0.0817846	0.0925342	0.0537419	0.0429512	0.044656	0.0561242	0.0603759	0.0581696	0.062825	0.0760622	0.061725	0.0511007	0.0662592	0.0562337	0.0576741	0.0475651	0.0443503	0.0773818	0.0704377	0.0731356	0.0560907
3-Methyl-L-histidine	0.0263316	0.0218417	0.0267998	0.0319751	0.0333705	0.0242724	0.0209555	0.0229228	0.0209774	0.029845	0.0271254	0.0282784	0.0254032	0.0278603	0.0266153	0.0286836	0.0352767	0.029154	0.0185874	0.0249191	0.0251668	0.0270492	0.0254008	0.0327493	0.0230007	0.022195	0.0256832	0.0265353	0.0233599	0.0249907	0.0216016	0.0231808	0.019229	0.0190626	0.0188749	0.0221135	0.023279	0.0237304	0.026745	0.0242305	0.0288882	0.0317287	0.0328628	0.0295804	0.0206682	0.0429608	0.0327032	0.0371178	0.0386981
O-Phosphorylethanolamine	0.0181628	0.00615365	0.0135873	0.0206328	0.0211729	0.0227338	0.0116034	0.00874937	0.0165054	0.0117301	0.0112389	0.015617	0.0130935	0.0176261	0.0129669	0.017527	0.0155255	0.0175332	0.0109858	0.0157255	0.0159987	0.0206517	0.0143664	0.0140403	0.0101513	0.00961594	0.0101587	0.0175887	0.0175269	0.0129698	0.0200761	0.0177239	0.0171892	0.0200404	0.0190184	0.013158	0.0232538	0.0121859	0.0134946	0.0108047	0.0200504	0.0186189	0.00688251	0.0079715	0.00717751	0.0135375	0.0158232	0.0136243	0.0115606
S-Sulfocysteine	0.000990693	0.000161186	0.000990693	5.77574e-05	0.000990693	0.000990693	0.00016178	0.000990693	0.00263197	0.000383893	0.000990693	0.000990693	0.000990693	0.000990693	0.000990693	0.000990693	0.00247554	0.000781756	0.000990693	0.000990693	0.000990693	0.00301181	0.00444821	0.0125643	0.000148406	0.00383903	0.000990693	0.000209333	0.000990693	0.000990693	0.000632756	0.00124669	0.000990693	0.000990693	0.000606601	0.00042788	0.00125977	1.64455e-05	8.18312e-05	0.012678	0.0102109	0.0140965	0.0300552	0.0152939	0.00552282	0.000990693	0.00128126	0.000760456	5.53797e-05
5,6-Dihydrouracil	0.0381277	0.000202162	0.0241731	0.000202162	0.0310722	0.0321184	0.0649516	0.000202162	0.026388	0.000202162	0.0144223	0.028091	0.0406963	0.000202162	0.0236859	0.0117737	0.0321087	0.0343582	0.0268531	0.0180957	0.0311386	0.0545735	0.0211425	0.0401857	0.0433272	0.0227472	0.0266081	0.0219989	0.0210166	0.0403911	0.0247465	0.000202162	0.0417974	0.0232162	0.0188794	0.0346406	0.0311416	0.0196857	0.0233685	0.0304262	0.0311911	0.000202162	0.0306522	0.0356985	0.0154013	0.00807613	0.0443481	0.000202162	0.0539881
O-Acety-L-carnitine hydrochloride	0.000202162	0.00340704	0.0101553	0.0100824	0.0129259	0.0131222	0.00859213	0.0121487	0.000202162	0.0139387	0.0166024	0.0205212	0.0061942	0.00771349	0.00619928	0.00957603	0.0115657	0.00687798	0.0179252	0.0159627	0.0197468	0.0189353	0.0186617	0.019859	0.00715884	0.00899455	0.0157055	0.000202162	0.00365481	0.00327553	0.0480749	0.0247554	0.0383349	0.0144215	0.0247519	0.034069	0.0191573	0.0249194	0.0269124	0.014637	0.0119459	0.00969783	0.00727828	0.010252	0.00774068	0.00173958	0.00112329	0.000202162	0.00411113
Glycyl-L-proline	0.00404724	0.0050807	0.00244202	0.00457175	0.00741365	0.00613275	0.00464843	0.002366	0.00336495	0.00318185	0.00508579	0.00199524	0.00780715	0.00311408	0.00504429	0.00804378	0.00607948	0.0079745	0.00381603	0.00595832	0.00808492	0.011789	0.014889	0.0147165	0.00898214	0.00295884	0.00336127	0.0106834	0.00396846	0.00327432	0.00970062	0.00934755	0.00753353	0.00902726	0.0171977	0.00277801	0.0071961	0.00999679	0.00690321	0.0305914	0.0448984	0.0475035	0.0566164	0.0576182	0.0554436	0.0239753	0.0155213	0.0258309	0.0301522
trans-Aconitic acid	0.129887	0.325208	0.000200411	0.738597	0.000200411	0.000200411	1.36012	0.000200411	0.000200411	0.429134	0.000200411	0.144132	0.649836	1.25965	0.600642	0.842298	0.689999	0.202488	1.32768	1.61702	1.25226	1.75497	0.000200411	0.000200411	0.887314	0.000200411	0.000200411	0.622782	0.232165	0.733289	0.000200411	0.000200411	0.000200411	0.000200411	1.9472	0.000200411	1.77703	1.69881	1.7942	0.000200411	1.61422	0.000200411	0.000200411	1.53099	0.000200411	1.31931	0.000200411	1.44242	1.73733
3-hydroxy-3-methylbutanoic acid	0.50906	0.000200411	0.45469	0.418594	0.445873	0.000200411	0.000200411	0.000200411	0.454941	0.515371	0.471949	0.379497	0.000200411	0.000200411	0.378767	0.412309	0.492289	0.497011	0.475078	0.429454	0.000200411	0.473122	0.000200411	0.000200411	0.474184	0.468331	0.000200411	0.000200411	0.000200411	0.454611	0.000200411	0.441574	0.433584	0.497319	0.523039	0.000200411	0.539899	0.000200411	0.000200411	0.000200411	0.44072	0.000200411	0.000200411	0.000200411	0.000200411	0.000200411	0.000200411	0.000200411	0.437653
O-Phosphocholine	1.34787	0.992689	1.56355	0.55268	1.08192	0.705165	0.964411	0.79684	0.86182	0.722537	1.29379	0.885985	1.04254	1.23674	1.0176	0.607519	0.878193	0.898749	1.35624	1.20082	1.32838	1.23534	0.967857	1.12899	1.00862	1.33278	1.57348	1.61553	1.39234	1.41275	1.55012	1.03333	1.09728	1.86147	1.67227	4.02744	3.01745	2.64355	2.3971	0.678979	1.4596	1.25551	0.29102	0.307703	0.326767	2.91154	2.28798	2.39627	1.23515
Trigonelline hydrochloride	1.45684	1.32749	1.5237	1.89966	1.82962	1.96665	1.56478	1.58763	1.65485	2.00333	1.46539	2.1464	1.70505	1.83295	1.47938	1.97671	1.88668	1.80739	1.43518	1.33349	1.39815	1.7067	1.46817	1.74335	2.47209	2.30495	2.26289	2.29545	1.90841	1.66264	1.59378	1.27336	1.47504	1.91632	1.52846	1.81745	1.83961	2.52263	2.07338	6.61332	7.52905	7.37197	8.23621	6.4728	5.07116	7.4561	5.63216	7.09629	5.72339
mucic acid	0.0857542	0.0779342	0.118586	0.0593953	0.0934754	0.0983158	0.117783	0.0913562	0.0740664	0.0563549	0.089183	0.0859972	0.0765227	0.0937331	0.0932306	0.0666435	0.0715735	0.0786884	0.0449828	0.0582503	0.077486	0.0902549	0.0899041	0.0782652	0.0637013	0.0884231	0.0865438	0.140199	0.104421	0.0763427	0.0323944	0.0563296	0.0352344	0.072349	0.0266934	0.0740937	0.0259428	0.0591114	0.033588	0.140664	0.180517	0.132863	0.110963	0.103124	0.0679364	0.315554	0.280468	0.298624	0.145101
1-Isothiocyanato-9-(methylsulfinyl)-nonane	0.00116786	0.00303944	0.000200411	0.00133921	0.00477784	0.00343884	0.00280309	0.00181222	0.000200411	0.00186294	0.00258416	0.00233928	0.00368995	0.00264477	0.00474456	0.000200411	0.00234782	0.00332995	0.00247223	0.00411667	0.00283255	0.00282021	0.0025722	0.005245	0.00403594	0.00810443	0.00508293	0.00450883	0.00627139	0.00371871	0.00522075	0.000200411	0.00274177	0.000200411	0.00290907	0.0019809	0.00430656	0.0036948	0.00568412	0.00182342	0.00137807	0.000861468	0.00285267	0.00466169	0.002942	0.00409025	0.00393439	0.00122297	0.00114483
DL-Pipecolinic acid	0.467425	0.371905	0.502608	0.649664	1.10859	0.855468	0.439499	0.470278	0.381912	0.70004	1.24221	0.98014	0.653669	0.546179	1.02056	1.04803	0.847766	0.990441	0.402493	0.668003	0.725364	1.62306	1.14994	0.886477	0.394134	0.454562	0.467873	0.932366	0.522379	0.52116	3.4481	5.03	3.33527	6.5256	2.54944	4.98154	2.62937	4.60685	4.48314	11.1358	9.72119	8.73441	13.2154	11.1723	9.62061	3.13051	2.44638	2.92079	4.99568
Maleic acid	1.74148	0.000198016	0.83271	1.56387	1.60566	1.13347	0.967627	0.591733	0.000198016	0.675335	0.563087	0.000198016	0.817724	0.937635	0.771552	0.000198016	0.000198016	0.000198016	0.986783	1.00779	1.07252	0.93032	0.882896	0.666757	0.753085	0.000198016	0.758616	1.98881	1.67043	0.000198016	0.926916	1.02891	1.03923	1.13481	0.932199	1.12357	0.785187	0.866559	0.927898	1.17697	1.19676	1.03916	0.767156	0.926643	0.639476	1.15768	1.04001	1.14416	1.0178
D-(+)-Raffinose pentahydrate	0.323795	0.594456	0.548091	0.140096	0.256442	0.106987	2.18234	1.38311	1.88414	0.306281	0.774084	0.234152	0.52385	1.36552	1.23571	0.797836	0.350629	0.379922	1.24305	1.6456	1.34445	2.1635	0.480446	0.6434	0.707102	0.69293	0.902177	0.422009	0.192979	0.198581	2.75148	2.72484	2.23457	2.62659	2.56583	2.75599	1.71097	1.47112	1.9301	2.27792	2.52716	2.47292	1.4188	1.79476	1.42862	2.08989	2.07856	2.01913	2.25832
S-Methyl-L-cysteine	0.00847666	0.00639999	0.0122032	0.0150332	0.0329383	0.0232659	0.0170409	0.0136716	0.0228579	0.0499771	0.036374	0.0366032	0.0236036	0.0138136	0.0192942	0.0316889	0.0327761	0.0407761	0.0246465	0.0321986	0.0388484	0.090521	0.07037	0.0725578	0.032162	0.0196739	0.0332406	0.0235562	0.0209402	0.0168776	0.0344041	0.0309854	0.0199004	0.0529273	0.0302462	0.0706946	0.0362439	0.0483979	0.0472136	0.167717	0.274788	0.287882	0.256756	0.306285	0.29676	0.262593	0.187197	0.212549	0.24395
1-O-b-D-glucopyranosyl sinapate	0.00101269	0.00163147	0.000799885	0.00618311	0.0122423	0.00345891	0.00234764	0.000136022	0.0105804	0.0140841	0.00791455	0.00572838	0.00209958	0.000990693	0.000504857	0.0293705	0.0187677	0.0149169	0.000598478	0.00742643	0.00392859	0.0322691	0.0237776	0.046543	0.0107528	0.0112991	0.0112971	0.00121627	0.00263871	0.000990693	0.05533	0.0745211	0.0406027	0.0299913	0.0441739	0.0147569	0.112226	0.0149928	0.0178969	0.0214789	0.0191043	0.00984917	0.000990693	0.00189351	9.46112e-05	0.000990693	0.00318458	0.00571759	0.0126419
Petunidin-3-O-beta-glucopyranoside	0.169815	0.144423	0.164354	0.190176	0.522814	0.471961	0.262278	0.234109	0.29573	0.313979	0.516632	0.421369	0.334206	0.285865	0.337756	0.418081	0.547016	0.440621	0.23806	0.308486	0.154403	0.333311	0.485079	0.387973	0.364783	0.380866	0.347907	0.259727	0.192854	0.179347	0.274846	0.322153	0.261817	0.294485	0.255117	0.105987	0.262399	0.387748	0.314448	1.85733	1.51315	1.54801	1.47656	0.914463	0.675417	2.95174	2.81458	3.31184	0.824043
Quercetin-3,4'-O-di-beta-glucopyranoside	0.292225	0.574736	0.607737	0.363618	0.763147	0.721931	0.399074	0.666753	0.645906	0.321166	0.801654	0.599744	1.01352	0.855001	0.861376	0.531492	1.01321	0.913584	0.339826	0.725821	0.307682	0.413031	0.655833	0.728407	0.701857	0.994208	1.09689	0.323678	0.302502	0.324427	0.542148	0.406009	0.308471	0.456061	0.507675	0.153503	0.952264	0.977186	1.13092	1.32956	1.55228	1.40146	0.877539	0.496096	0.362463	1.16966	0.789171	0.943837	0.568888
L-Canavanine	0.00153522	0.000847326	0.000634986	0.000957493	0.00163078	0.00204172	0.00109667	0.000635783	0.000333392	0.000253827	0.000199361	0.00100961	0.00334355	0.000496789	0.000365808	0.000651433	0.00134996	0.000358611	0.000722346	0.00223767	0.000614432	0.00173058	0.000199361	0.000451892	0.00211552	0.000730201	0.000230402	0.000411263	0.000888354	0.00073363	0.00165911	0.00169838	0.00108508	0.000755938	0.000871488	0.000968458	0.000925356	0.000107157	0.00040283	0.010411	0.0102872	0.00916394	0.0106788	0.0114076	0.0103199	0.00716987	0.00815454	0.0131027	0.0146697
Homoglutathione	0.0134557	0.00584418	0.0164447	0.0193597	0.0326257	0.0230768	0.025096	0.00975399	0.0221693	0.0135633	0.016318	0.018226	0.0193405	0.0280633	0.0219944	0.024036	0.0269041	0.0211242	0.0271249	0.0351064	0.0283156	0.0357874	0.0146661	0.0183869	0.0385377	0.0178755	0.0240849	0.0176445	0.00839632	0.0141969	0.0317642	0.0320719	0.0342722	0.0405087	0.0252301	0.0346323	0.0312789	0.0262369	0.0317802	0.0809352	0.0601268	0.0480868	0.0939112	0.09902	0.0819234	0.0422853	0.0426365	0.044914	0.0868425
L-Leucine, (Cell Culture Reagent, Crystalline)	0.0254129	0.0165133	0.0290622	0.042947	0.080635	0.0573671	0.0414437	0.0347959	0.0428966	0.119332	0.110406	0.0766199	0.0698464	0.0619775	0.0552136	0.0588657	0.0691231	0.0731027	0.0439632	0.0481641	0.0671435	0.0646647	0.0589835	0.0701468	0.0930095	0.0675002	0.0775831	0.0305009	0.0316267	0.0369021	0.252944	0.231958	0.189133	0.219287	0.140724	0.3192	0.204396	0.270699	0.191541	0.163666	0.220274	0.221196	0.137174	0.15137	0.127995	0.0781416	0.0707483	0.0987779	0.137691
L-Isoleucine	0.0186239	0.0109073	0.0142354	0.0164959	0.0281732	0.0275748	0.0159495	0.0112064	0.017499	0.0999577	0.0747746	0.049379	0.0384083	0.0141299	0.0291474	0.0284565	0.0332296	0.0381196	0.0240195	0.0182302	0.0277821	0.0365206	0.0339453	0.0327505	0.0411985	0.0320715	0.0244829	0.0237746	0.0165587	0.016431	0.119356	0.12825	0.093122	0.118268	0.0622833	0.195758	0.0790094	0.128556	0.0972673	0.157488	0.181239	0.182788	0.113128	0.0966777	0.0939333	0.0696714	0.0643011	0.0926878	0.0850076
Methionine sulfoxide	0.0354519	0.011661	0.0121582	0.00748067	0.0222866	0.0139336	0.00934654	0.00997519	0.0253803	0.0377888	0.0381423	0.0234744	0.0397869	0.0142081	0.037039	0.00538162	0.0243789	0.026098	0.0317173	0.0218087	0.0295118	0.0274895	0.0324719	0.0502986	0.0286318	0.0209775	0.0268943	0.0113145	0.0105458	0.00829918	0.0819386	0.0610514	0.0685559	0.046557	0.0366211	0.132461	0.0606466	0.0449017	0.0525286	0.289193	0.608966	0.672196	0.490613	0.587611	0.556255	0.13357	0.135276	0.147058	0.272657
2i_cyanidin-3,5-di-O-glucoside chloride_Cyanidin-3-O-(2''-O-beta-glucopyranosyl-beta-glucopyranoside)	0.000202842	0.0015705	0.000420937	0.000202842	0.000164079	0.000202842	0.000590756	0.0011666	0.00103441	0.000647329	0.00041185	9.33477e-05	0.00197126	0.00250724	0.000430673	0.00116831	0.00207546	0.00254037	1.77892e-05	0.000780738	0.00026982	0.00139105	0.00208967	0.00285993	0.400315	0.342889	0.971299	0.000196432	8.82361e-05	0.000120123	0.000209393	0.000202842	0.000142293	0.000311889	0.000249232	3.76271e-05	5.26171e-05	0.000202842	0.000155296	0.283925	0.293377	0.312476	0.0504482	0.0971677	0.109051	0.130817	0.133252	0.182412	0.510272
2i_malvidin-3-galactoside chloride_Oenin	0.000602059	0.000200286	0.000200286	0.000310683	0.000200286	0.0010374	0.00164222	0.00258148	0.00216637	0.000207837	0.000944307	0.00175583	0.00385302	0.000200286	0.0017534	0.000200286	0.00101337	0.000325164	0.00146583	0.000200286	0.000200286	0.00306734	0.00335629	0.00104623	0.0025084	0.000518159	0.00781948	0.000200286	0.000200286	0.00119577	0.000200286	0.00301582	0.000200286	0.00129327	0.000200286	0.000844966	0.00155514	0.00398088	0.00165062	0.000200286	0.00617627	0.0109662	0.0411315	0.0111656	0.00537072	0.00272855	0.000426529	0.0036999	0.000200286
2i_peonidin-3-o-beta-d-glucopyranoside_Peonidin-3-O-beta-galactopyranoside	8.25778e-05	3.1505e-05	0.00322144	0.000910639	0.00223339	9.33933e-05	0.000173988	0.00106362	0.00106672	2.67782e-05	0.00228162	0.000769498	0.00188351	0.00231735	0.00277676	0.00051131	0.00165566	0.000821072	0.000942425	0.00275032	0.000662666	0.000278097	0.00011246	9.36136e-05	0.0448209	0.0358069	0.0529191	0.00132565	0.000347816	5.16938e-05	0.000289894	0.000557075	0.000583913	0.000668774	0.00163073	0.00213623	0.000882639	0.000222477	6.95392e-05	0.028749	0.0487785	0.0601101	0.00433773	0.00733078	0.0127696	0.0244606	0.0218236	0.0297354	0.0486334
Cytidine-5'-diphosphocholine _x001B_$B!^_x001B_(Jsodium salt dihydrate	0.00439303	0.00800771	0.005073	0.00714533	0.00489044	0.00590945	0.00557373	0.00240232	0.00540546	0.00358917	0.00626212	0.00517413	0.005213	0.00818147	0.00567055	0.00208217	0.00667007	0.00324802	0.00577653	0.00718911	0.00526601	0.00128797	0.00328681	0.00240117	0.00441613	0.00552777	0.00747749	0.00846932	0.00801789	0.00659579	0.00318237	0.00436705	0.00327048	0.000197917	0.00247535	0.000197917	0.00177037	0.00476209	0.000197917	0.0103793	0.0154161	0.0164932	0.00568052	0.0043842	0.00698733	0.0307945	0.0270472	0.0357235	0.022201
2i_4-Nitrophenyl phosphate disodium salt hexahydrate_p-Nitrophenyl phosphate bis(cyclohexylammonium) salt	0.00199904	0.00408769	0.00133169	0.00427094	0.00336607	0.001084	0.00402839	0.00497783	0.00409777	0.000200411	6.63361e-05	0.000200411	0.00505367	0.0023306	0.000538826	0.00289775	0.00187064	0.000807777	0.00302328	0.00120678	0.00292352	0.000200411	0.00297296	0.000241796	0.00457723	0.000200411	0.00377062	0.000660836	0.00199048	0.00197702	0.00149601	0.004992	0.00243552	0.00651158	0.00327771	0.00193545	0.00438464	0.00666965	0.000200411	0.00177961	0.00372264	0.00599043	0.00903997	0.00632442	0.0037424	0.00623766	0.00659215	0.00388052	0.000200411
3i_Sodium pantothenate_D-Pantothenic acid hemicalcium salt_Calcium (+)-pantothenate	0.0840616	0.073742	0.0944311	0.135448	0.134148	0.12151	0.113646	0.0910768	0.0974897	0.122894	0.115564	0.139266	0.143992	0.141787	0.13813	0.140612	0.158505	0.134188	0.0991642	0.117114	0.118513	0.163553	0.163058	0.149285	0.129212	0.110185	0.109949	0.143627	0.126129	0.103351	0.153352	0.123554	0.131579	0.161292	0.119464	0.172207	0.156384	0.167296	0.161944	0.16364	0.177366	0.198847	0.212514	0.178208	0.151003	0.226668	0.1753	0.237224	0.183047
2i_alpha-D-Galactose-1-phosphate dipotassium salt _x001B_$B!^_x001B_(Jpentahydrate_alpha-D-glucose-1-phosphate dipotassium salt dihydate	0.0428499	0.0700218	0.0414201	0.0372048	0.01605	0.0409539	0.0654809	0.0506357	0.000990693	0.0458589	0.0376634	0.0635773	0.0312947	0.0444917	0.0526967	0.0347502	0.000990693	0.0736903	0.0654861	0.0704264	0.0444837	0.0742299	0.0281172	0.0508239	0.0543966	0.0639575	0.000990693	0.0808924	0.082738	0.106215	0.000990693	0.0399599	0.0231512	0.0173048	0.0105772	0.0475565	0.0346334	0.0286973	0.047155	0.0211719	0.0439181	0.0244531	0.000990693	0.0217497	0.0127392	0.0534564	0.0178247	0.0424301	0.025942
2i_D-Mannose-6-phosphate barium salt hydrate_D-Mannose 6-phosphate mono sodium salt	0.153978	0.17547	0.154455	0.0915696	0.104132	0.120162	0.0870612	0.0930047	0.142228	0.119029	0.147047	0.107581	0.0874059	0.0941189	0.000990693	0.1139	0.14688	0.124346	0.0937063	0.091048	0.0989281	0.134877	0.0727784	0.15436	0.12049	0.187594	0.109706	0.20555	0.150422	0.18454	0.0458246	0.0449576	0.0369321	0.0381559	0.0286853	0.0509492	0.0442335	0.0462179	0.0584002	0.0160533	0.020771	0.0315941	0.0138281	0.008175	0.00976625	0.0177855	0.0236822	0.00737898	0.0227204
4i_D-Fructose-6-phosphate disodium salt hydrate _D-Glucose-6-phosphate sodium salt _alpha-D-(+)-mannose-1-phosphate sodium salt hydrate_alpha-D(+)Mannose 1-phosphate bis(cyclohexylammonium) salt	0.160165	0.173118	0.214584	0.0871944	0.0860015	0.112889	0.128862	0.116405	0.128524	0.168268	0.126262	0.138003	0.0494663	0.0854686	0.105846	0.132299	0.105852	0.125495	0.110665	0.106192	0.127273	0.158539	0.107648	0.16565	0.139446	0.154634	0.119475	0.179203	0.157919	0.222248	0.0365399	0.0568055	0.000990693	0.0367477	0.0410563	0.043933	0.0347299	0.000990693	0.0536985	0.0189848	0.0390873	0.0332793	0.000990693	0.00728912	0.0122658	0.0275421	0.0315879	0.0278534	0.0221628
2i_D(+)-Galactosamine hydrochloride_D-(+)-Glucosamine hydrochloride	0.0723974	0.0614209	0.0710089	0.0774375	0.0802275	0.0601791	0.0966077	0.130213	0.107842	0.0643238	0.0866062	0.0622572	0.106049	0.0800709	0.094768	0.0589961	0.0639178	0.0632264	0.0322898	0.0552243	0.0371866	0.0406059	0.0733791	0.0847163	0.0972844	0.163461	0.115704	0.0364728	0.0482693	0.0360252	0.0228485	0.0201249	0.0311933	0.0402634	0.0190916	0.0356081	0.0282943	0.0519635	0.0451509	0.0615672	0.0374424	0.0269739	0.0905611	0.0443737	0.0167991	0.00474534	0.00980623	0.00825866	0.0171974
2i_D-(+)-Cellobiose_Lactulose	3.18848	2.62349	3.12381	2.37719	2.55047	1.47169	3.65231	3.08111	3.70449	1.65094	2.37496	2.08632	2.80658	3.59754	2.86643	2.3335	2.66914	2.37489	3.34044	3.04071	3.41912	3.36379	2.87555	2.47211	2.56254	2.57602	2.85872	3.21561	2.40901	2.59027	2.91893	3.32929	3.27017	3.29599	2.74329	4.65314	1.81913	2.3527	2.54073	3.51616	4.20749	3.97355	1.87702	1.93883	1.75963	3.05235	2.90686	2.64182	2.11721
6i_Melibiose hydrate_D-(+)-Turanose_Isomaltose_Gentiobiose_MelibiosePalatinose Monohydrate	16.7185	14.111	16.1836	13.251	13.6243	8.38226	20.3393	17.3123	19.4497	9.26459	13.1364	10.9105	13.947	20.7227	16.261	12.621	14.776	13.7866	18.0975	16.6735	19.3945	17.0189	16.0728	13.6907	14.5003	13.0275	16.0972	17.0895	13.2039	14.4301	16.59	18.7934	19.1955	18.2959	15.3431	25.4022	10.4709	13.373	13.8364	19.6113	22.5342	21.1194	9.70727	10.9693	8.94772	17.8074	15.4003	15.3609	12.4857
Cytidine-5'-monophosphate _x001B_$B!^_x001B_(Jdisodium salt	0.0111079	0.0155895	0.0138385	0.00844377	0.00868997	0.00778341	0.00846029	0.00738825	0.0079004	0.0195945	0.0148086	0.018056	0.00948657	0.00873795	0.00939458	0.00660838	0.00584109	0.00622135	0.0167583	0.0139931	0.0182597	0.0244616	0.00505132	0.00839324	0.00804653	0.0162357	0.010061	0.0247507	0.0147613	0.0233727	0.0286459	0.0215258	0.0216654	0.0240033	0.0315533	0.0302726	0.0255459	0.0224907	0.029043	0.00731397	0.0197139	0.0193967	0.0089285	0.00346312	0.00457737	0.0468703	0.0373476	0.0504917	0.0214495
3i_L-Iditol_D-Sorbitol_D-(-)-Mannitol	0.0370653	0.0414735	0.0379953	0.0334377	0.0297415	0.0311995	0.0347137	0.0373389	0.0348166	0.0327165	0.0366753	0.031757	0.036997	0.038831	0.0395032	0.0453344	0.0409775	0.0431842	0.0490101	0.0370506	0.0325515	0.0425611	0.0349161	0.0327258	0.0386914	0.0384562	0.0337323	0.0319077	0.0352241	0.0389058	0.0306497	0.0295558	0.0338736	0.0302358	0.027444	0.0308527	0.0312159	0.0278225	0.0341053	0.030568	0.0351225	0.0397032	0.0332799	0.030643	0.0282897	0.0395455	0.0300552	0.0394103	0.0421979
4i_L(+)-Arginine_x001B_$B!^_x001B_(JHCl_Nalpha-Acetyl-L-ornithine_L-Citrulline	21.426	8.20551	30.1189	40.118	66.5185	61.4273	50.0747	23.4705	47.8377	37.5358	40.9477	48.6974	59.4367	64.6184	47.961	34.3235	35.9449	37.5911	43.4108	55.7212	56.5402	60.2321	31.6649	27.4299	43.6945	29.9652	35.53	28.3417	21.3199	21.9414	62.9291	61.5988	56.5178	52.9352	52.727	47.4406	51.8291	37.8127	39.0198	114.546	112.297	110.026	115.291	115.922	112.607	107.411	108.258	117.099	119.4
3i_rac-Glycerol 3-phosphoate disodium salt hexahydrate_Disodium Glycerophoshate 5.5-Hydrate_L-Glycerol-2-phosphate Disodium Salt n-Hydrate	0.040037	0.0426933	0.0426762	0.0302292	0.0268035	0.0267172	0.0288182	0.0351277	0.0272663	0.0254062	0.028088	0.0248915	0.0307439	0.0296764	0.0198029	0.0284871	0.0284795	0.0292179	0.0213558	0.0330517	0.025483	0.030059	0.0271913	0.000202842	0.0295295	0.0333289	0.0313901	0.0350571	0.0315452	0.0351544	0.0324687	0.0285293	0.0343659	0.0269612	0.0303172	0.0329738	0.0361762	0.0308746	0.0353352	0.000202842	0.0378752	0.0328973	0.0180418	0.0138836	0.012903	0.0501672	0.0452367	0.0509958	0.0344639
11i_D-(-)-Fructose_D-(+)-Galactose_D-(+)-Mannose,from wood_D-(+)-Glucose_D-(+)-Sorbose_Maltodextrin_D-(+)-altrose_D-(+)-Allose_D-Psicose,approx_D-(-)-Tagatose	0.0527778	0.0558353	0.0384699	0.0346714	0.0510147	0.0657777	0.0300139	0.049973	0.0272308	0.0449333	0.0306094	0.0455959	0.0447885	0.0424412	0.0289588	0.0470717	0.0420978	0.0551329	0.0232689	0.0282968	0.0300834	0.0215784	0.0381937	0.0414329	0.0321414	0.0259593	0.0302354	0.0464829	0.0502347	0.051691	0.0155586	0.0183931	0.0108254	0.0136087	0.0247182	0.0206106	0.0208096	0.0297543	0.0126663	0.00666667	0.0194281	0.0145868	0.0112526	0.00868669	0.00155965	0.0172727	0.0151119	0.0160497	0.00985016
2i_Histamine_Cytosine	0.0119054	0.00543293	0.0155328	0.0123588	0.0246288	0.0207921	0.0155386	0.0113214	0.0213167	0.0156141	0.0135184	0.0211394	0.0171258	0.0145015	0.0125356	0.00946946	0.0154851	0.01323	0.0102344	0.0143604	0.0116332	0.0167576	0.0112117	0.00754693	0.0165486	0.01163	0.0127446	0.0129697	0.0100675	0.0103278	0.020723	0.0234654	0.0250309	0.0304057	0.0246465	0.0297692	0.0193049	0.026393	0.0232982	0.0423134	0.0420681	0.0395127	0.0414704	0.0355649	0.0355707	0.0545517	0.0668255	0.0623218	0.0628446
DL-Cysteine	0.00228803	0.000199361	0.00338095	0.00110809	0.00175745	0.00175332	0.00298099	0.00131435	0.00253757	0.00324483	0.00402465	0.0031417	0.00164964	0.000654842	0.00290262	0.000199361	0.00254293	0.00344048	0.0016162	0.00262262	0.00299881	0.000199361	0.00349357	0.00259802	0.0022971	0.000199361	0.00232148	0.00218821	0.00185358	0.00309726	0.000980678	0.00255426	0.00361498	0.00138437	0.0013247	0.00192356	0.000929044	0.00354646	0.00128335	0.00333163	0.00214826	0.0013059	0.0015789	0.00210922	0.000757254	0.00521832	0.00438388	0.00332662	0.000690269
2i_Nicotinamide_Niacinamide	0.282703	0.215507	0.138054	0.234016	0.287429	0.297087	0.19245	0.219549	0.249444	0.190486	0.255859	0.196346	0.324314	0.236013	0.283551	0.321497	0.314059	0.297205	0.122801	0.197601	0.131763	0.297119	0.376919	0.35794	0.154748	0.275569	0.250771	0.207596	0.22959	0.202018	0.310067	0.263708	0.223115	0.343558	0.303123	0.364404	0.309306	0.410757	0.359689	0.341803	0.37045	0.367517	0.556618	0.457064	0.338755	0.321916	0.294762	0.286118	0.219173
2i_L-Alanine_Sarcosine	0.0339279	0.025564	0.0259262	0.0309006	0.0288444	0.0211865	0.0342016	0.025016	0.0336572	0.0472511	0.0659901	0.0411149	0.0391234	0.0443997	0.0486398	0.0905916	0.108876	0.0881293	0.0353443	0.0351706	0.043215	0.157568	0.0975422	0.103726	0.0470025	0.0319728	0.0386097	0.0341559	0.0299521	0.030138	0.0949278	0.076745	0.0464554	0.0588086	0.0951787	0.116318	0.0677176	0.0999083	0.0738169	0.145879	0.189643	0.195646	0.186461	0.181903	0.150433	0.261704	0.232294	0.276407	0.226692
2i_1,3-Diaminopropane dihydrochloride_1,3-Propanediamine	0.000202842	0.000323289	0.000899217	0.000202842	0.000202842	0.000343857	0.000202842	0.00166683	0.00158598	0.000202842	0.00146786	0.00190957	0.000202842	0.00061459	0.000202842	0.00155326	0.000438665	0.00263181	0.000201341	0.00179701	0.000860191	0.000202842	5.35096e-05	0.00134734	0.00109583	0.000777979	0.000868203	0.000202842	0.000492601	0.000470856	0.000219252	0.000689885	0.000367671	0.000202842	0.000312741	0.00382854	0.000169129	0.00231039	0.000202842	0.00215446	0.00346474	0.00299372	0.00395152	0.00225008	0.00490278	0.00376283	0.0020483	0.00364257	0.00334537
2i_L-Norvaline_L-Valine	0.771633	0.451675	0.287681	0.671149	0.686405	1.14772	0.608702	0.346436	0.694384	2.03839	1.84283	1.62591	0.906223	0.633679	0.860372	0.931989	1.14977	1.25471	0.754453	0.538986	0.746889	1.45025	1.47856	1.49863	1.07386	0.780548	0.700625	0.847542	0.622224	0.676113	2.45679	2.74986	1.85675	2.0735	1.54449	3.85619	1.32581	2.5371	1.83485	5.38685	6.87648	6.92048	5.28537	4.87589	3.94347	3.87086	3.57554	4.81715	3.6483
3i_L-Threonine__x001B_$B&A_x001B_(J-Methyl-DL-serine_L-Homoserine	0.195176	0.129574	0.167292	0.237493	0.331154	0.212946	0.316424	0.156119	0.266964	0.463153	0.431461	0.362472	0.280363	0.305855	0.299032	0.271069	0.396037	0.288123	0.396453	0.318602	0.347773	0.321058	0.259775	0.294729	0.562599	0.376929	0.436713	0.241469	0.171756	0.174866	0.477513	0.592514	0.464979	0.568477	0.299583	0.847525	0.388264	0.585522	0.397611	1.52862	1.80282	1.83711	2.29183	2.01181	1.84471	2.02684	1.58238	1.78929	1.48855
3i_L-2-Aminobutyric acid_N,N-Dimethylglycine hydrochloride_N-Methyl-DL-Alanine	0.557462	0.451541	0.423509	0.698561	0.766873	0.853317	0.585098	0.487231	0.572758	0.607939	0.554841	0.69155	0.606049	0.539614	0.5174	0.634151	0.606784	0.62272	0.379774	0.509028	0.440831	0.726108	0.604723	0.682912	0.489274	0.506943	0.632287	0.872963	0.618932	0.546743	0.590935	0.482099	0.461591	0.622356	0.427615	0.553958	0.538098	0.822076	0.482214	1.89385	1.75655	1.68314	2.39358	2.14311	1.70558	1.50965	1.0447	1.40024	1.45493
2i_(S)-(+)-1-Aminoethylphosphonic acid_Taurine	0.00118697	0.00291147	0.00392205	0.00240087	0.00118072	0.00126565	0.000807229	0.00251049	0.00133164	0.00235264	0.00141001	0.0020586	0.00141026	0.00141622	0.00228637	0.000859136	0.00129095	0.00116405	0.000202842	0.00162302	0.000121157	0.000183186	0.00265759	0.00154419	0.00126965	0.00178612	0.0018148	0.00139427	0.00200034	0.0025071	0.000542581	0.00164014	0.000202842	0.000207811	0.000509863	0.000741427	0.00164237	0.000202842	0.00160316	0.000327873	9.62078e-05	0.000448057	0.000882098	0.000876783	0.000397042	0.000150346	0.000544975	0.000691508	0.000202842
DL-(_x001B_$B!^_x001B_(J)-Malic acid	2.57558	2.31129	2.01329	2.14121	3.1094	2.49991	2.16028	2.79528	2.76237	3.2005	2.47946	3.71497	1.75703	1.91928	1.93	2.39949	2.05776	2.29345	1.69099	1.85499	2.75072	2.17776	1.69685	1.90612	1.7255	2.4032	2.31622	2.61684	1.95818	1.85166	2.8313	3.17325	3.08033	3.21962	3.02091	3.77241	2.10381	3.50338	2.88488	2.67919	2.34058	2.0084	1.83449	1.55652	1.18671	1.31523	1.64601	1.94108	1.64392
2i_D-(-)-Ribose_D-Xylulose	0.0538509	0.0595637	0.0213131	0.0248194	0.0138438	0.0341986	0.0136044	0.0280338	0.0166088	0.327498	0.315483	0.143683	0.0347924	0.047874	0.00562406	0.200021	0.195311	0.12614	0.0167276	0.0151965	0.0140141	0.0514966	0.00860793	0.0161037	0.183995	0.135641	0.11744	0.134277	0.0715841	0.102291	0.0526658	0.0423106	0.149466	0.103293	0.0383337	0.121564	0.230518	0.197357	0.109345	0.369255	0.30405	0.248024	0.184802	0.143875	0.11753	0.809363	1.01299	1.23872	0.883475
L-Carnitine _x001B_$B!^_x001B_(JHCl	0.189737	0.160726	0.1886	0.226594	0.238991	0.253491	0.251066	0.349709	0.311231	0.220198	0.235596	0.190257	0.307134	0.237168	0.281814	0.180687	0.180479	0.168508	0.113984	0.18935	0.115651	0.168504	0.249362	0.29689	0.307821	0.486118	0.340007	0.106706	0.124303	0.0891903	0.136756	0.0889125	0.112035	0.160824	0.108721	0.156593	0.116027	0.181556	0.184434	0.293615	0.214644	0.168841	0.39806	0.326059	0.239716	0.149984	0.131705	0.137061	0.109047
DL-2-Aminoadipic Acid	0.205823	0.189725	0.187747	0.201747	0.18618	0.183804	0.202483	0.268028	0.246152	0.17909	0.215124	0.177258	0.228929	0.207269	0.210137	0.177324	0.208737	0.194975	0.136804	0.165313	0.141311	0.182433	0.22449	0.252423	0.240502	0.300749	0.240211	0.159351	0.164405	0.137933	0.133144	0.132298	0.136556	0.155077	0.128638	0.159687	0.106937	0.171784	0.1546	0.270956	0.244251	0.218157	0.311288	0.220025	0.152071	0.115967	0.108346	0.110211	0.129496
L-Lysine _x001B_$B!^_x001B_(JHCl	3.91233	4.54513	6.73471	5.7248	6.48007	4.37678	7.37365	5.31754	7.65678	10.8121	9.47502	5.88529	8.71413	9.89268	9.79619	3.13562	4.12226	2.6622	6.26704	5.51121	6.80971	4.36414	5.04944	5.48261	13.2855	8.80487	12.5737	7.62473	6.01819	5.33115	25.7833	25.1834	16.2459	26.7066	20.544	34.4819	20.0363	22.3488	25.862	16.8524	23.9815	25.7285	17.195	17.3203	15.916	13.6669	14.9053	16.8563	20.3627
2i_L-Norleucine_D-Alloisoleucine	2.26439	1.23273	1.98443	2.74542	4.91619	4.40103	2.92994	2.1257	3.23499	9.29846	8.69057	6.44097	5.24848	3.8975	4.1312	4.30309	4.98526	5.4324	3.38667	3.23864	4.73003	4.98269	4.43692	5.08628	6.65935	5.14594	5.01581	2.61294	2.32516	2.52803	16.6923	16.6462	13.9864	17.1671	9.31774	23.1818	13.2395	17.8691	14.0004	13.7116	16.7678	16.7418	10.8242	10.904	9.64002	6.57078	6.07252	8.45084	10.0448
2i_D-(+)-Melezitose monohydrate_1-Kestose	0.165235	0.323685	0.279739	0.07557	0.136434	0.0325733	1.22926	0.759496	0.931246	0.154925	0.443637	0.0928491	0.276299	0.744897	0.634885	0.423051	0.190929	0.214915	0.658566	0.933801	0.732026	1.17668	0.285988	0.341879	0.368608	0.350318	0.462541	0.200146	0.123368	0.0977838	1.51637	1.45524	1.21328	1.43037	1.48766	1.51254	0.999739	0.82411	1.06982	1.35338	1.28407	1.32162	0.775138	0.962077	0.752255	1.14726	1.06189	1.11121	1.16678
gamma-Glu-PRENCS	6.46236	5.68866	9.92882	8.95709	11.7919	10.3293	11.0401	7.9192	9.72746	9.72856	11.8725	9.37027	10.6127	16.1186	11.1443	8.47403	11.0525	9.40198	14.9892	14.7456	16.2852	15.7184	13.1214	11.5957	20.8391	12.1094	15.6204	8.83648	6.75931	6.89676	16.0971	18.337	16.6394	18.2465	19.3376	20.0153	13.8522	14.3173	18.6919	32.09	27.9629	25.4591	23.8288	39.323	40.9072	30.7026	30.501	40.2524	42.3392
gamma-Glu-PRENCSO	25.6529	12.934	37.595	74.4807	92.2563	67.1664	55.4738	28.0623	40.1366	40.1534	69.9123	52.6976	75.0624	86.8965	63.5922	65.004	82.898	54.9261	87.4884	95.3735	97.3016	107.918	63.6402	66.6122	108.548	53.0947	69.1786	55.4302	38.4169	42.4799	100.376	107.522	98.3097	109.796	87.1114	101.853	77.6435	107.28	88.9425	120.818	108.408	89.6438	129.194	136.019	136.816	63.8386	59.968	86.8613	127.62
2-CPGTH	6.32154	9.05831	19.6579	12.0842	17.7052	12.1826	27.8386	20.3611	27.998	12.5928	12.2039	13.3123	24.1124	28.9335	23.8705	12.38	17.4688	12.6152	23.2461	28.3212	27.3127	25.6509	19.6708	15.7077	24.2818	21.6957	25.4122	13.7095	8.39613	10.4004	16.8674	17.9025	14.5747	17.0851	17.0116	13.3298	17.9375	17.4433	17.5833	76.4	76.9851	74.7586	68.1099	70.0287	67.7027	59.2275	60.0947	69.4739	69.5499
Cycloalliin	4.63107	6.25064	6.07359	5.53091	7.12976	6.87789	3.81615	4.37028	4.04486	8.18881	9.41364	10.4326	6.8705	5.21746	5.34486	8.49352	9.07069	10.3492	6.73092	7.27118	8.17385	8.82777	10.4005	10.939	2.68844	2.49764	4.79288	7.30678	6.10583	7.7514	11.6437	6.90927	8.11468	10.314	9.64652	10.9352	11.1085	8.90499	9.37746	8.1551	10.6739	10.124	8.30586	11.4391	12.5628	17.259	17.9128	19.1296	15.4279
PRENCSO	0.473835	0.990279	1.43235	0.450524	1.06989	1.05882	1.75638	0.73602	1.81009	1.28276	1.38909	0.891618	1.61066	1.68633	1.37194	0.569449	0.941165	0.771395	2.07764	1.79859	2.61383	1.8178	1.47924	1.00344	0.486072	0.389683	1.017	0.685969	0.416023	0.596719	4.00835	3.59064	1.56092	3.22553	2.69283	2.89217	3.37626	2.33373	3.35377	10.9646	11.2719	11.1314	8.60596	10.096	9.84795	21.4624	20.4357	25.2453	15.7123
MCSO	0.0790042	0.0261972	0.221976	0.111518	0.196699	0.112212	0.262888	0.0809965	0.21178	0.171897	0.170092	0.156522	0.206234	0.219075	0.151069	0.103437	0.171835	0.15967	0.275375	0.285545	0.328964	0.234915	0.20726	0.213677	0.134061	0.0935312	0.179768	0.0636437	0.0722143	0.0565116	0.180051	0.138258	0.139263	0.227481	0.151864	0.208086	0.150482	0.217818	0.156148	1.33105	1.36423	1.35581	1.42535	1.35913	1.23253	2.70323	1.7198	1.84444	0.928842
Alliin	0.128879	0.115157	0.0911528	0.13863	0.135191	0.164165	0.123459	0.129717	0.141503	0.191358	0.10053	0.18066	0.110836	0.0908324	0.122424	0.123485	0.0803171	0.0952051	0.0843233	0.10954	0.102791	0.0826781	0.0809044	0.12944	0.112112	0.105477	0.118183	0.0705982	0.105583	0.086708	0.0771504	0.123912	0.146762	0.0776627	0.11152	0.126328	0.0612617	0.177685	0.135009	0.150466	0.157715	0.139753	0.148827	0.124178	0.111622	0.234277	0.20861	0.244536	0.141126
[truncated: 14 more columns]
