# Supplementary material for: Targeted Metabolome Profiling of Indonesian Shallots and Japanese Long-Day/Short-Day Bulb Onions
Source: Metabolites. 2022 Dec 14;12(12):1260. doi: 10.3390/metabo12121260 (PMC9783499; doi:10.3390/metabo12121260)
Supplement: Supplementary file 1 [file metabolites-12-01260-s001.zip › Table S2.xlsx]

## Sheet: Sheet1
Table S2. Fold-changes and false dicovery rates (FDR) of differentially produced metabolites (FDR < 0.05) in shallot compared with short-day onion (SDO) varieties. Red color indicates differentially increased [FDR < 0.05, log2 fold-changes > 1] and decreased [FDR < 0.05, log2 fold-changes <-1] metabolites.
Annotation	Fold-changes	Log2 fold-changes	P-value	FDR
L-Arginine	2.7721	1.47098	1.68342e-25	1.44774e-23
L-Allo-threonine	6.25993	2.64615	1.41924e-21	4.88219e-20
2-CPGTH	3.5193	1.81529	1.79643e-20	5.14976e-19
Allantoic acid	4.83782	2.27436	5.24648e-20	1.28914e-18
L-Proline	5.15051	2.36472	5.25935e-19	1.13076e-17
1,1-Dimethylbiguanide hydrochloride	4.5373	2.18183	1.07298e-18	2.05058e-17
1-Methylguanidine hydrochloride	5.54575	2.47138	3.947e-18	6.78884e-17
L-Threonine	5.77423	2.52963	2.65139e-17	3.80033e-16
L-Ornithine monohydrochloride	6.18625	2.62906	7.0417e-17	8.65123e-16
L-Valine	4.94207	2.30512	2.36148e-16	2.70783e-15
L-Kynurenine	3.05963	1.61336	3.76061e-15	3.59348e-14
L-Alanine	3.8875	1.95884	3.99894e-15	3.62009e-14
L-Methionine sulfone	4.50828	2.17258	4.13992e-15	3.56033e-14
L-Histidine	13.0883	3.71021	4.51863e-15	3.70098e-14
L-Tyrosine	5.38774	2.42968	5.94749e-15	4.64986e-14
Gamma-Glu-PRENCS	3.2132	1.68401	7.04223e-15	5.26636e-14
1-Aminocyclopropane-1-carboxylic acid	4.85034	2.27808	2.13545e-14	1.53041e-13
L-Glutamic acid	3.42237	1.775	1.04856e-13	6.93661e-13
L-Tryptophane	4.88277	2.2877	1.67705e-13	1.06835e-12
Homoglutathione	3.33346	1.73702	3.58306e-13	2.12512e-12
Nicotinamide hypoxanthine dinucleotide	4.16965	2.05993	5.19042e-13	2.97584e-12
Cytosine	3.31961	1.73101	1.32893e-12	7.37341e-12
D-(+)-Raffinose pentahydrate	2.55877	1.35545	3.31622e-12	1.78247e-11
L-Glutathione (reduced form)	4.38536	2.13269	3.47254e-12	1.80993e-11
L-Serine	5.2934	2.40419	5.64826e-12	2.85735e-11
D-(+)-Melezitose monohydrate	2.60519	1.38139	6.99554e-12	3.43781e-11
Glycyl-L-proline	6.08911	2.60623	7.71976e-12	3.68833e-11
L-Isoleucine	3.42006	1.77402	2.16224e-11	1.00515e-10
L-Canavanine	10.6411	3.41158	2.63807e-11	1.19408e-10
Trigonelline hydrochloride	3.30741	1.7257	2.75976e-11	1.21713e-10
Pyridoxine	8.28845	3.0511	9.59513e-11	4.1259e-10
L-2-Aminobutyric acid	2.46638	1.3024	1.27505e-10	5.22163e-10
Allantoin	12.1142	3.59862	3.17556e-10	1.27023e-09
PRENCSO	11.776	3.55778	3.37424e-10	1.31902e-09
DL-Threo-beta-methylaspartic acid	3.16562	1.66249	1.80535e-09	6.46917e-09
D-Alloisoleucine	2.26621	1.18028	2.12499e-09	7.30996e-09
Tyramine	3.79918	1.92569	2.38003e-09	8.02678e-09
L-Lysine	2.25135	1.17079	3.45355e-09	1.14233e-08
1,3-Propanediamine	3.89755	1.96257	4.16727e-09	1.3524e-08
Gamma-amino-n-butyric acid	4.63323	2.21202	5.0521e-09	1.57993e-08
Methylmalonic acid	2.97334	1.57208	5.52104e-09	1.69575e-08
MCSO	6.72413	2.74935	1.00833e-08	3.04269e-08
L-(-)-Phenylalanine	4.30915	2.1074	1.14678e-08	3.4008e-08
DL-2,3-Diaminopropionic acid monohydrochloride	4.50439	2.17133	2.23756e-08	6.3092e-08
S-Methyl-L-cysteine	5.79213	2.53409	2.60281e-08	7.10608e-08
Methionine sulfoxide	13.526	3.75766	4.92768e-08	1.32431e-07
L-Aspartic acid	2.11785	1.0826	5.58857e-08	1.47882e-07
Succinic acid	3.15671	1.65842	8.34042e-08	2.17357e-07
L-Leucine	2.09176	1.06472	1.44845e-07	3.7184e-07
2'-Deoxyguanosine 5'-monophosphate	5.31767	2.4108	1.85857e-07	4.7011e-07
Leucylleucyltyrosine	23.5078	4.55507	1.93514e-07	4.82383e-07
L-Cystine	8.31068	3.05497	3.97438e-07	9.76561e-07
Myricetin-3-Galactoside	4.57648	2.19424	6.2068e-07	1.50362e-06
D-Xylulose	6.85864	2.77792	8.36204e-07	1.97023e-06
Petunidin-3-O-beta-glucopyranoside	4.41367	2.14198	1.16953e-06	2.71837e-06
D-Ala-D-ala	2.55083	1.35097	1.32004e-06	3.02729e-06
D-(-)-Arabinose	6.95354	2.79775	1.57587e-06	3.56645e-06
Dulcitol	3.06519	1.61598	1.79963e-06	3.96841e-06
S-Adenosyl-L-homocysteine	17.9877	4.16894	1.85724e-06	4.04362e-06
3-Cyanopyridine	2.6052	1.38139	2.7869e-06	5.91787e-06
Cysteinylglycine	3.46359	1.79227	3.15011e-06	6.60755e-06
Peonidin-3-O-beta-galactopyranoside	6.33743	2.6639	3.44269e-06	7.04933e-06
Acetylcholine chloride	2.26044	1.1766	3.53439e-06	7.15194e-06
DL-Pipecolinic acid	7.14525	2.83699	3.96873e-06	7.93746e-06
L-Methionine	35.1929	5.13721	6.43057e-06	1.27133e-05
4-Nitrophenyl phosphate	2.1124	1.07889	1.24456e-05	2.40521e-05
Guanine	2.16437	1.11394	1.85835e-05	3.55152e-05
Cyanidin-3,5-di-O-glucoside	5.11892	2.35584	0.000106607	0.0002015
Cytidine-5'-diphosphocholine	2.82721	1.49938	0.000143499	0.000262573
Glutathione (oxidized form)	8.8229	3.14125	0.000152187	0.000275538
(R)-(-)-Phenylephrine hydrochloride	2.21485	1.14721	0.000152645	0.00027349
5-Methylcytosine hydrochloride	2.0246	1.01764	0.000171132	0.000303451
Kaempferol-3-O-glucoside	3.69169	1.88428	0.000203965	0.00035798
2-Aminoethylphosphonic acid	2.06802	1.04825	0.000230424	0.000400332
Luteolin-4'-O-glucoside	3.47409	1.79664	0.000538161	0.000916471
S-(5'-Adenosyl)-L-methionine	2.04596	1.03278	0.000638062	0.00107595
2'-Deoxyadenosine monohydrate	4.7393	2.24467	0.00250351	0.00406231
sn-Glycero-3-phosphocholine	3.23198	1.69242	0.00286625	0.00456478
Guanosine	2.48669	1.31422	0.00656254	0.00990138
2'-Deoxyguanosine monohydrate	2.86349	1.51778	0.00671795	0.0100477
Cytidine	2.14491	1.10092	0.0104715	0.0151352
3,4-Dihydroxybenzoic acid	2.54264	1.34633	0.0110173	0.0157914
S-Sulfocysteine	3.52115	1.81605	0.0127597	0.0181378
D-Glucoheptose	2.00198	1.00142	0.0142275	0.0200585
Guanosine-3',5'-cyclic monophosphate	3.04369	1.60582	0.0338134	0.0443962
3-Amino-1,2,4-triazole	0.402487	-1.31299	6.84827e-26	1.1779e-23
S-Carboxymethyl-L-cysteine	0.140081	-2.83567	3.24217e-24	1.85884e-22
3-Hydroxypyridine	0.202608	-2.30324	1.37093e-23	5.895e-22
D-Fructose-6-phosphate	0.123738	-3.01464	4.27997e-18	6.69231e-17
D-(-)-Fructose	0.224856	-2.15293	4.96605e-17	6.57047e-16
D-Mannose-6-phosphate	0.0982442	-3.34748	1.46512e-15	1.575e-14
L-Histidinol dihydrochloride	0.190119	-2.39503	1.8473e-15	1.86904e-14
N-Acetylneuraminic acid	0.0693668	-3.84961	6.02087e-14	4.14236e-13
D-Glucosamine-6-phosphate	0.13325	-2.90779	2.00434e-13	1.23124e-12
3-Methyladenine	0.258358	-1.95256	1.21017e-10	5.07679e-10
D(+)-Galactosamine	0.307177	-1.70286	3.99927e-10	1.52861e-09
Quisqualic acid	0.451201	-1.14816	9.25747e-10	3.38784e-09
Isoguvacine hydrochloride	0.175911	-2.50708	2.10458e-09	7.38752e-09
Taurine	0.234405	-2.09293	4.2904e-09	1.36657e-08
L-Carnosine	0.384559	-1.37872	2.1407e-08	6.24068e-08
D-Pinitol	0.276514	-1.85457	2.15132e-08	6.16712e-08
Alpha-D-galactose-1-phosphate	0.365632	-1.45154	6.93583e-07	1.65689e-06
1-Methylhistamine dihydrochloride	0.227803	-2.13414	2.34759e-06	5.04731e-06
3-Hydroxy-3-methylbutanoic acid	0.208073	-2.26484	0.000128921	0.000238434
