# Supplementary material for: Targeted Metabolome Profiling of Indonesian Shallots and Japanese Long-Day/Short-Day Bulb Onions
Source: Metabolites. 2022 Dec 14;12(12):1260. doi: 10.3390/metabo12121260 (PMC9783499; doi:10.3390/metabo12121260)
Supplement: Supplementary file 1 [file metabolites-12-01260-s001.zip › Table S3.xlsx]

## Sheet: Sheet1
Table S3. Fold-changes and false discovery rates (FDR) of differentially produced metabolites (FDR < 0.05) in shallot compared with long-day onion (LDO) varieties. Red color indicates differentially increased [FDR < 0.05, log2 fold-changes > 1] and decreased [FDR < 0.05, log2 fold-changes <-1] metabolites.
Annotation	Fold-changes	Log2 fold-changes	P-value	FDR
Allantoic acid	3.89733	1.96249	1.36547e-18	2.34861e-16
2-CPGTH	3.90982	1.9671	6.35369e-18	5.46417e-16
1,1-Dimethylbiguanide hydrochloride	3.68157	1.88032	1.07978e-17	6.19076e-16
L-Ornithine monohydrochloride	5.15948	2.36723	9.0186e-17	3.878e-15
L-Allo-threonine	3.58685	1.84272	3.54635e-15	1.21994e-13
L-Histidine	7.33623	2.87504	5.95048e-15	1.7058e-13
L-Methionine sulfone	4.68158	2.227	9.01748e-15	2.21572e-13
L-Proline	3.47072	1.79523	1.93907e-14	4.16899e-13
L-Threonine	3.37813	1.75623	2.15701e-14	4.12229e-13
L-Glutamic acid	3.74773	1.90602	9.2593e-14	1.5926e-12
1-Aminocyclopropane-1-carboxylic acid	3.06756	1.61709	3.3008e-13	5.16126e-12
1-Methylguanidine hydrochloride	3.04697	1.60738	6.87642e-13	9.85621e-12
L-Tyrosine	2.89512	1.53362	2.83951e-12	3.75689e-11
L-Serine	4.14043	2.04978	1.18105e-11	1.451e-10
Trigonelline hydrochloride	3.2851	1.71594	1.36807e-11	1.56872e-10
Gamma-Glu-PRENCS	2.08949	1.06315	1.40918e-11	1.51487e-10
L-Canavanine	10.8528	3.44	2.10202e-11	2.12675e-10
L-2-Aminobutyric acid	2.64238	1.40184	4.73676e-11	4.52624e-10
Glycyl-L-proline	4.14669	2.05196	6.22331e-11	5.63374e-10
Homoglutathione	2.21542	1.14758	1.97357e-10	1.54297e-09
L-Alanine	2.42515	1.27807	2.8056e-10	2.01068e-09
Allantoin	8.53565	3.0935	6.17315e-10	4.08378e-09
L-Arginine	2.17794	1.12296	9.80583e-10	6.24668e-09
Tyramine	4.72501	2.24032	1.02058e-09	6.26925e-09
Gamma-Amino-n-butyric acid	7.17235	2.84245	1.53339e-09	9.09459e-09
DL-Threo-beta-methylaspartic acid	3.39514	1.76347	1.74253e-09	9.99051e-09
L-Tryptophane	2.01415	1.01017	3.08907e-09	1.71394e-08
N-acetyl-D-mannosamine	5.23643	2.38858	4.10862e-09	2.20838e-08
DL-2,3-Diaminopropionic acid monohydrochloride	7.62299	2.93036	4.45403e-09	2.32149e-08
D-Ala-D-ala	6.04447	2.59562	5.53314e-09	2.79912e-08
PRENCSO	4.53124	2.17991	5.56421e-09	2.73441e-08
Dulcitol	13.0642	3.70755	9.54252e-09	4.55921e-08
MCSO	6.37333	2.67205	1.23923e-08	5.60914e-08
L-Aspartic acid	2.27402	1.18525	2.22295e-08	9.55867e-08
S-Methyl-L-cysteine	4.27316	2.0953	9.88842e-08	3.77957e-07
Guanine	3.50947	1.81125	1.26738e-07	4.73889e-07
Leucylleucyltyrosine	19.085	4.25436	2.257e-07	7.92254e-07
Peonidin-3-O-beta-galactopyranoside	43.7507	5.45124	2.3863e-07	8.20887e-07
L-Cystine	10.3546	3.3722	2.61945e-07	8.83423e-07
Myricetin-3-galactoside	5.27471	2.39909	3.35304e-07	1.10908e-06
Petunidin-3-O-beta-glucopyranoside	5.18316	2.37383	5.95174e-07	1.93151e-06
Methionine sulfoxide	4.81125	2.26641	6.00922e-07	1.91405e-06
Cyanidin-3,5-di-O-glucoside	1708.18	10.7382	6.18832e-07	1.93525e-06
L-Valine	2.05727	1.04073	6.64135e-07	2.03984e-06
D-Xylulose	4.98153	2.31659	2.55696e-06	7.71575e-06
5-Methylcytosine hydrochloride	3.27039	1.70946	2.73962e-06	8.12439e-06
Cytidine-5'-diphosphocholine	6.67031	2.73775	4.15964e-06	1.19243e-05
S-Adenosyl-L-homocysteine	8.98264	3.16714	4.4873e-06	1.26527e-05
D-(-)-Arabinose	4.90344	2.2938	4.97336e-06	1.35781e-05
Uridine	3.22863	1.69092	8.28422e-06	2.22638e-05
Cysteinylglycine	3.03439	1.60141	1.03639e-05	2.74245e-05
Mucic acid	2.81812	1.49473	1.89935e-05	4.94981e-05
Acetylcholine chloride	2.29796	1.20036	2.68846e-05	6.90171e-05
L-Methionine	7.02149	2.81178	3.48269e-05	8.80917e-05
Kaempferol-3-O-glucoside	5.68827	2.50799	4.43676e-05	0.000110597
DL-Glyceraldehyde 3-phosphate	3.74001	1.90304	4.43775e-05	0.000109042
Inosine	3.81109	1.93021	5.67804e-05	0.000137552
Adenosine	3.79322	1.92342	9.11203e-05	0.000214694
Luteolin-4'-O-glucoside	5.88778	2.55772	9.15091e-05	0.000212697
3-Cyanopyridine	2.42768	1.27958	0.000142225	0.000317697
Guanosine	6.3942	2.67676	0.000246309	0.000529564
Cytidine	4.30497	2.106	0.000293777	0.000623823
2'-Deoxyadenosine monohydrate	41.708	5.38225	0.000322912	0.000677328
2'-Deoxyguanosine monohydrate	7.19345	2.84668	0.000588189	0.0012189
Glutathione (oxidized form)	4.30108	2.1047	0.000756716	0.00153124
1,3-Propanediamine	3.27058	1.70955	0.000879194	0.00175839
D-Glucoheptose	3.52302	1.81681	0.00099123	0.00195967
S-Sulfocysteine	8.06054	3.01088	0.00251209	0.00454821
sn-Glycero-3-phosphocholine	3.19749	1.67694	0.003018	0.0053515
Guanosine-3',5'-cyclic monophosphate	11.9092	3.57401	0.00440775	0.00750626
Orotic acid	5.01224	2.32546	0.00516627	0.00871175
3,4-Dihydroxybenzoic acid	2.80415	1.48756	0.00900848	0.0147567
Adenosine-5'-monophosphate	2.19175	1.13209	0.0108248	0.0174007
D-Glucosamine-6-phosphate	0.232333	-2.10573	9.17694e-11	7.89217e-10
S-Carboxymethyl-L-cysteine	0.186142	-2.42552	1.57322e-10	1.28854e-09
L-Carnosine	0.220836	-2.17895	1.09305e-08	5.08119e-08
L-Histidinol dihydrochloride	0.145852	-2.77742	3.50767e-08	1.47151e-07
N-Acetylneuraminic acid	0.0281482	-5.15081	5.73877e-08	2.35016e-07
D-Mannose-6-phosphate	0.27409	-1.86728	9.87253e-08	3.85926e-07
3-Hydroxypyridine	0.206876	-2.27316	1.65288e-07	6.04883e-07
3-Methyladenine	0.152662	-2.71159	2.04867e-07	7.34108e-07
Pyridoxamine dihydrochloride	0.278061	-1.84653	9.43229e-05	0.000216314
O-Acety-L-carnitine hydrochloride	0.2412	-2.0517	0.000171595	0.00037839
D-(-)-Fructose	0.487706	-1.03592	0.00127749	0.00246886
D-(-)-Quinic acid	0.270234	-1.88772	0.00155863	0.00294598
Isoguvacine hydrochloride	0.171408	-2.5445	0.00204522	0.00378255
D-Pinitol	0.363413	-1.46032	0.00266078	0.00476724
1-Methylhistamine dihydrochloride	0.138424	-2.85284	0.00315527	0.00542707
O-Phosphocholine	0.453406	-1.14112	0.00712802	0.0119031
1-O-b-D-glucopyranosyl sinapate	0.229846	-2.12126	0.0120891	0.0190764
Genistein	0.313808	-1.67204	0.0266672	0.0392031
