# Supplementary material for: Targeted Metabolome Profiling of Indonesian Shallots and Japanese Long-Day/Short-Day Bulb Onions
Source: Metabolites. 2022 Dec 14;12(12):1260. doi: 10.3390/metabo12121260 (PMC9783499; doi:10.3390/metabo12121260)
Supplement: Supplementary file 1 [file metabolites-12-01260-s001.zip › Table S4.xlsx]

## Sheet: Sheet1
Table S4. Fold-changes and false discovery rates (FDR) of differentially produced metabolites (FDR < 0.05) in long-day onion (LDO) compared with short-day onion (SDO) varieties. Red color indicates differentially increased [FDR < 0.05, log2 fold-changes > 1] and decreased [FDR < 0.05, log2 fold-changes <-1] metabolites.
Annotation	Fold-changes	Log2 fold-changes	P-value	FDR
L-Glutathione (reduced form)	2.23042	1.15731	6.01677e-08	1.2936e-06
Cytidine-5'-monophosphate	2.10291	1.07239	9.0294e-08	1.55306e-06
N-Acetylneuraminic acid	2.46434	1.3012	1.23642e-07	1.93331e-06
D-(+)-Melezitose monohydrate	2.98752	1.57895	3.99154e-07	4.57696e-06
Pyridoxine	6.21661	2.63613	4.09824e-07	4.14645e-06
L-Tryptophane	2.42423	1.27753	5.51066e-07	5.26574e-06
D-(+)-Raffinose pentahydrate	2.88209	1.52711	1.06813e-06	9.66936e-06
L-Lysine	3.55343	1.82921	3.83264e-06	2.53544e-05
L-Glutamine	3.79245	1.92313	4.16046e-06	2.65037e-05
L-Leucine	3.8348	1.93915	6.53744e-06	3.74813e-05
D-Alloisoleucine	3.68868	1.88311	9.85127e-06	5.46587e-05
PRENCSO	2.59885	1.37787	2.35416e-05	0.000119093
DL-Pipecolinic acid	5.6891	2.5082	3.96134e-05	0.000189264
Methylmalonic acid	3.8865	1.95847	5.95349e-05	0.000262564
L-(-)-Phenylalanine	3.49803	1.80654	7.16717e-05	0.000308188
Pyridoxamine dihydrochloride	3.63107	1.86039	0.000102157	0.000399342
L-Isoleucine	3.80996	1.92978	0.000125415	0.000479363
Nicotinamide hypoxanthine dinucleotide	2.7454	1.45702	0.000227269	0.000814379
O-Acety-L-carnitine hydrochloride	2.65948	1.41114	0.000634094	0.00201971
Succinic acid	3.0932	1.6291	0.000666364	0.0020839
L-Valine	2.40225	1.26439	0.000677903	0.00208213
2'-Deoxyguanosine 5'-monophosphate	4.90911	2.29546	0.00120639	0.00334675
Methionine sulfoxide	2.81133	1.49125	0.00217111	0.00565803
L-Methionine	5.01218	2.32544	0.00231971	0.00595509
(R)-(-)-Phenylephrine hydrochloride	2.37142	1.24575	0.0104574	0.0216708
1-O-b-D-Glucopyranosyl sinapate	4.72249	2.23955	0.010759	0.0220303
D-(-)-Quinic acid	2.07007	1.04968	0.0118146	0.0233575
Genistein	4.7059	2.23447	0.0131638	0.0254401
S-Adenosyl-L-homocysteine	2.0025	1.0018	0.013711	0.0262032
DL-Isocitric acid	2.07205	1.05106	0.018326	0.0346382
Glutathione (oxidized form)	2.05132	1.03655	0.0212946	0.0393836
D-Mannose-6-phosphate	0.358438	-1.4802	1.37531e-11	2.36553e-09
D-Fructose-6-phosphate	0.254985	-1.97151	1.23328e-10	1.06062e-08
N-Acetyl-D-mannosamine	0.246016	-2.02318	7.2242e-10	4.14188e-08
DL-Glyceraldehyde 3-phosphate	0.166195	-2.58905	3.19076e-09	1.09762e-07
Dulcitol	0.234625	-2.09157	7.29392e-09	2.09092e-07
Inosine	0.349931	-1.51486	3.68995e-08	9.06673e-07
D-(-)-Fructose	0.461049	-1.11701	7.30087e-08	1.39528e-06
Adenosine	0.376757	-1.40829	1.32645e-07	1.90125e-06
D(+)-Galactosamine	0.434775	-1.20166	2.6486e-07	3.5043e-06
D-Ala-D-ala	0.42201	-1.24465	1.42701e-06	1.22723e-05
2'-Deoxyadenosine monohydrate	0.11363	-3.13758	1.34844e-05	7.24787e-05
2'-Deoxyguanosine monohydrate	0.39807	-1.32891	8.5264e-05	0.000341056
Guanosine	0.388897	-1.36254	0.000408055	0.00137618
Cytidine-5'-diphosphocholine	0.423849	-1.23838	0.000538822	0.00178226
Orotic acid	0.283207	-1.82007	0.00267685	0.00667274
Guanosine-3',5'-cyclic monophosphate	0.255575	-1.96818	0.00320911	0.00766621
Cytidine	0.49824	-1.00509	0.00562596	0.012406
Taurine	0.497448	-1.00738	0.0062271	0.0135577
Cytidine-3'-monophosphate	0.218314	-2.19553	0.00843174	0.0176861
