# Supplementary material for: Targeted Metabolome Profiling of Indonesian Shallots and Japanese Long-Day/Short-Day Bulb Onions
Source: Metabolites. 2022 Dec 14;12(12):1260. doi: 10.3390/metabo12121260 (PMC9783499; doi:10.3390/metabo12121260)
Supplement: Supplementary file 1 [file metabolites-12-01260-s001.zip › Table S5.xlsx]

## Sheet: Sheet1
Tablse S5.list of overlapping differentially produced metabolites [DPMs, q-values ≤ 0.05; log2 (fold-changes) ≤ -1 and log2 (fold-changes) ≥ 1 for decreased and increased metabolites, respectively] in 'shallot vs SDO', 'shallot vs LDO' and/or 'LDO vs SDO' comparisons. Values represent metabolite log2 (fold-changes). Red and blue colors indicate overlapping increased and decreased levels of metabo…
56 Overlapping increased metabolites in 'shallot vs SDO' and 'shallot vs LDO"	Shallot vs SDO		Shallot vs LDO
Organic acid-related metabolites	Log2 fold-changes	FDR	Log2 fold-changes	FDR
L-Aspartic acid	1.0826	1.47882e-07	1.18525	9.55867e-08																																								MCSO	L-Alanine	Guanine	Cytidine	D-(-)-Arabinose	1-Methylguanidine
L-Glutamic acid	1.775	6.93661e-13	1.90602	1.5926e-12
DL-2,3-Diaminopropionic acid	2.17133	6.3092e-08	2.93036	2.32149e-08
1-Aminocyclopropane-1-carboxylic acid	2.27808	1.53041e-13	1.61709	5.16126e-12
3,4-Dihydroxybenzoic acid	1.34633	0.0157914	1.48756	0.0147567
Allantoic acid	2.27436	1.28914e-18	1.96249	2.34861e-16
DL-Threo-beta-methylaspartic acid	1.66249	6.46917e-09	1.76347	9.99051e-09
Sugar-related metabolites
D-Xylulose	2.77792	1.97023e-06	2.31659	7.71575e-06
D-(-)-Arabinose	2.79775	3.56645e-06	2.2938	1.35781e-05
Dulcitol	1.61598	3.96841e-06	3.70755	4.55921e-08
D-Glucoheptose	1.00142	0.0200585	1.81681	0.00195967
Amino acid-related metabolites
L-Allo-threonine	2.64615	4.88219e-20	1.84272	1.21994e-13
L-Ornithine	2.62906	8.65123e-16	2.36723	3.878e-15
L-2-Aminobutyric acid	1.3024	5.22163e-10	1.40184	4.52624e-10
Tyramine	1.92569	8.02678e-09	2.24032	6.26925e-09
L-Threonine	2.52963	3.80033e-16	1.75623	4.12229e-13
L-Histidine	3.71021	3.70098e-14	2.87504	1.7058e-13
L-Proline	2.36472	1.13076e-17	1.79523	4.16899e-13
L-Serine	2.40419	2.85735e-11	2.04978	1.451e-10
L-Tyrosine	2.42968	4.64986e-14	1.53362	3.75689e-11
L-Cystine	3.05497	9.76561e-07	3.3722	8.83423e-07
L-Canavanine	3.41158	1.19408e-10	3.44	2.12675e-10
Glycyl-L-proline	2.60623	3.68833e-11	2.05196	5.63374e-10
D-Ala-D-ala	1.35097	3.02729e-06	2.59562	2.79912e-08
Allantoin	3.59862	1.27023e-09	3.0935	4.08378e-09
Cysteinylglycine	1.79227	6.60755e-06	1.60141	2.74245e-05
Homoglutathione	1.73702	2.12512e-12	1.14758	1.54297e-09
Leucylleucyltyrosine	4.55507	4.82383e-07	4.25436	7.92254e-07
L-Alanine	1.95884	3.62009e-14	1.27807	2.01068e-09
Favonoids-related metabolites
Kaempferol-3-O-glucoside	1.88428	0.00035798	2.50799	0.000110597
Petunidin-3-O-beta-glucopyranoside	2.14198	2.71837e-06	2.37383	1.93151e-06
Peonidin-3-O-beta-galactopyranoside	2.6639	7.04933e-06	5.45124	8.20887e-07
Luteolin-4'-O-glucoside	1.79664	0.000916471	2.55772	0.000212697
Cyanidin-3,5-di-O-glucoside	2.35584	0.0002015	10.7382	1.93525e-06
Sulfure-related metabolites
Gamma-Glutamyl-PRENCS	1.68401	5.26636e-14	1.06315	1.51487e-10
2-Carboxypropyl glutathione (2-CPGTHS)	1.81529	5.14976e-19	1.9671	5.46417e-16
S-Sulfocysteine	1.81605	0.0181378	3.01088	0.00454821
L-Methionine sulfone	2.17258	3.56033e-14	2.227	2.21572e-13
S-Methyl-L-cysteine	2.53409	7.10608e-08	2.0953	3.77957e-07
S-Methyl-L-cysteine sulfoxide (MeCSO)	2.74935	3.04269e-08	2.67205	5.60914e-08
Nucleoside-related metabolites
Guanine	1.11394	3.55152e-05	1.81125	4.73889e-07
Cytidine	1.10092	0.0151352	2.106	0.000623823
Guanosine	1.31422	0.00990138	2.67676	0.000529564
5-Methylcytosine hydrochloride	1.01764	0.000303451	1.70946	8.12439e-06
Guanosine-3',5'-cyclic monophosphate	1.60582	0.0443962	3.57401	0.00750626
1-Methylguanidine hydrochloride	2.47138	6.78884e-17	1.60738	9.85621e-12
Cytidine-5'-diphosphocholine	1.49938	0.000262573	2.73775	1.19243e-05
2'-Deoxyadenosine	2.24467	0.00406231	5.38225	0.000677328
2'-Deoxyguanosine monohydrate	1.51778	0.0100477	2.84668	0.0012189
Others
3-Cyanopyridine	1.38139	5.91787e-06	1.27958	0.000317697
1,1-Dimethylbiguanide hydrochloride	2.18183	2.05058e-17	1.88032	6.19076e-16
Trigonelline hydrochloride	1.7257	1.21713e-10	1.71594	1.56872e-10
Acetylcholine	1.1766	7.15194e-06	1.20036	6.90171e-05
sn-Glycero-3-phosphocholine	1.69242	0.00456478	1.67694	0.0053515
1,3-Propanediamine	1.96257	1.3524e-08	1.70955	0.00175839
15 Overlapping increased metabolites in 'shallot vs SDO' and 'LDO vs SDO'	Shallot vs SDO		LDO vs SDO
Organic acid-related metabolites	Log2 fold-changes	FDR	Log2 fold-changes	FDR
Methylmalonic acid	1.57208	1.69575e-08	1.95847	0.000262564
DL-Pipecolinic acid	2.83699	7.93746e-06	2.5082	0.000189264
Succinic acid	1.65842	2.17357e-07	1.6291	0.0020839
Sugar-related metabolites
D-(+)-Raffinose pentahydrate	1.35545	1.78247e-11	1.52711	9.66936e-06
D-(+)-Melezitose monohydrate	1.38139	3.43781e-11	1.57895	4.57696e-06
Amino acid-related metabolites
L-Glutathione (reduced form)	2.13269	1.80993e-11	1.15731	1.2936e-06
L-Isoleucine	1.77402	1.00515e-10	1.92978	0.000479363
L-Lysine	1.17079	1.14233e-08	1.82921	2.53544e-05
L-Leucine	1.06472	3.7184e-07	1.93915	3.74813e-05
L-(-)-Phenylalanine	2.1074	3.4008e-08	1.80654	0.000308188
D-Alloisoleucine	1.18028	7.30996e-09	1.88311	5.46587e-05
Nucleoside-related metabolites
2'-Deoxyguanosine 5'-monophosphate	2.4108	4.7011e-07	2.29546	0.00334675
Others
(R)-(-)-Phenylephrine	1.14721	0.00027349	1.24575	0.0216708
Nicotinamide hypoxanthine dinucleotide	2.05993	2.97584e-12	1.45702	0.000814379
Pyridoxine	3.0511	4.1259e-10	2.63613	4.14645e-06
7 Overlapping increased metabolites in 'shallot vs SDO', 'shallot vs LDO' and 'LDO vs SDO'	Shallot vs SDO		Shallot vs LDO		LDO vs SDO
Amino acid-related metabolites	Log2 fold-changes	FDR	Log2 fold-changes	FDR	Log2 fold-changes	FDR
Glutathione(oxidized from)	3.14125	0.000275538	2.1047	0.00153124	1.03655	0.0393836
L-Valine	2.30512	2.70783e-15	1.04073	2.03984e-06	1.26439	0.00208213
L-Tryptophan	2.2877	1.06835e-12	1.01017	1.71394e-08	1.27753	5.26574e-06
L-Methionine	5.13721	1.27133e-05	2.81178	8.80917e-05	2.32544	0.00595509
Sulfure-related metabolites
S-Adenosyl-L-homocysteine	4.16894	4.04362e-06	3.16714	1.26527e-05	1.0018	0.0262032
Methionine sulfoxide	3.75766	1.32431e-07	2.26641	1.91405e-06	1.49125	0.00565803
PRENCSO	3.55778	1.31902e-09	2.17991	2.73441e-08	1.37787	0.000119093
9 Specific increased metaboites in 'LDO vs SDO'	LDO vs SDO
Organic acid-related metabolites	Log2 fold-changes	FDR
DL-Isocitric acid	1.05106	0.018326
D-(-)-Quinic acid	1.04968	0.0118146
N-Acetylneuraminic acid	1.3012	1.23642e-07
Amino acid-related metabolites
L-Glutamine	1.92313	4.16046e-06
falvonoids and phenolics
Genistein	2.23447	0.0131638
1-O-b-D-Glucopyranosyl sinapate	2.23955	0.010759
Others
Cytidine-5'-monophosphate	1.07239	9.0294e-08
O-Acety-L-carnitine hydrochloride	1.41114	0.000634094
Pyridoxamine dihydrochloride	1.86039	0.000102157
10 Overlapping Decreased metabolites in 'shallot vs SDO' and 'shallot vs LDO'	Shallot vs SDO		Shallot vs LDO
Organic acid-related metabolites	Log2 fold-changes	FDR	Log2 fold-changes	FDR
N-Acetylneuraminic acid	-3.84961	4.14236e-13	-5.15081	2.35016e-07
Sugar-related metabolites
D-Glucosamine-6-phosphate	-2.90779	1.23124e-12	-2.10573	7.89217e-10
Amino acid-related metabolites
L-Histidinol dihydrochloride	-2.39503	1.86904e-14	-2.77742	1.47151e-07
1-Methylhistamine dihydrochloride	-2.13414	5.04731e-06	-2.85284	0.00542707
L-Carnosine	-1.37872	6.24068e-08	-2.17895	5.08119e-08
Sulfure-related metabolites
S-Carboxymethyl-L-cysteine	-2.83567	1.85884e-22	-2.42552	1.28854e-09
Nucleoside-related metabolites
3-Methyladenine	-1.95256	5.07679e-10	-2.71159	7.34108e-07
Others
3-Hydroxypyridine	-2.30324	5.895e-22	-2.27316	6.04883e-07
D-Pinitol	-1.85457	6.16712e-08	-1.46032	0.00476724
Isoguvacine hydrochloride	-2.50708	7.38752e-09	-2.5445	0.00378255
3 Overlapping Decreased metabolites in 'shallot vs SDO' and 'LDO vs SDO'	Shallot vs SDO		LDO vs SDO
Sugar-related metabolites	Log2 fold-changes	FDR	Log2 fold-changes	FDR
D(+)-Galactosamine	-1.70286	1.52861e-09	-1.20166	3.5043e-06
D-Fructose-6-phosphate	-3.01464	6.69231e-17	-1.97151	1.06062e-08
Amino acid-related metabolites
Taurine	-2.09293	1.36657e-08	-1.00738	0.0135577
2 Overlapping Decreased metabolites in 'shallot vs SDO', 'shallot vs LDO' and 'LDO vs SDO'	Shallot vs SDO		Shallot vs LDO		LDO vs SDO
Sugar-related metabolites	Log2 fold-changes	FDR	Log2 fold-changes	FDR	Log2 fold-changes	FDR
D-(-)-Fructose	-2.15293	6.57047e-16	-1.03592	0.00246886	-1.11701	1.39528e-06
D-Mannose-6-phosphate	-3.34748	1.575e-14	-1.86728	3.85926e-07	-1.4802	2.36553e-09
14 Specifically decreased metabolites in ' LDO vs SDO'	LDO vs SDO
Nucleoside-related metabolites	Log2 fold-changes	FDR
2'-Deoxyadenosine monohydrate	-3.13758	1.34844e-05
Cytidine-3'-monophosphate	-2.19553	0.00843174
Guanosine	-1.36254	0.000408055
Cytidine	-1.00509	0.00562596
Adenosine	-1.40829	1.32645e-07
Cytidine-5'-diphosphocholine	-1.23838	0.000538822
2'-Deoxyguanosine monohydrate	-1.32891	8.5264e-05
Guanosine-3',5'-cyclic monophosphate	-1.96818	0.00320911
Inosine	-1.51486	3.68995e-08
Organic acid-related metabolites
Orotic acid	-1.82007	0.00267685
Amino acid-related metabolites
D-Ala-D-ala	-1.24465	1.42701e-06
Sugar-related metabolites
DL-Glyceraldehyde 3-phosphate	-2.58905	3.19076e-09
N-Acetyl-D-mannosamine	-2.02318	7.2242e-10
Dulcitol	-2.09157	7.29392e-09
[truncated: 23 more columns]
