# Supplementary material for: Targeted Metabolome Profiling of Indonesian Shallots and Japanese Long-Day/Short-Day Bulb Onions
Source: Metabolites. 2022 Dec 14;12(12):1260. doi: 10.3390/metabo12121260 (PMC9783499; doi:10.3390/metabo12121260)
Supplement: Supplementary file 1 [file metabolites-12-01260-s001.zip › Table S6.xlsx]

## Sheet: Sheet1
Table S6. List of organosulfur-related compounds successfully identified in Japanese short-day and long-day onion (SDO and LDO, respectively) varieties, and Indonesian shallots grown under normal growth conditions, as determined by liquid chromatography–mass spectrometry (LC-MS). Data represnt average mean (mg g-1 DW) of three replicates (n = 3).
	Genotype	MeSO	PCSO	PeCSO	AlCSO	S-Methylglutathione	S-2-Carboxypropylglutathione	gamma-Glutamyl-S-2-Carboxypropylcysteine	gamma-Glutamyl-cysteine	Glutathione	Seine	Cysteine
Biru	Shallot	0.14	0.06	1.08	0.02	n.s.	1.51	0.05	0.002	0.003	2.82	2.22
Bima Juna	Shallot	0.13	0.06	1.03	0.02	n.s.	1.35	0.03	0.001	0.005	2	1.25
Bauji Bunder	Shallot	0.19	0.05	1.01	0.01	n.s.	1.22	0.04	0.001	0.004	3.58	1.96
Bauji	Shallot	0.24	0.06	1.15	0.01	n.s.	1.32	0.03	0.001	0.004	2.53	1.73
Crok Kuning	Shallot	0.06	0.04	0.8	0.01	n.s.	1.34	0.04	0.001	0.004	3.71	1.67
Problinggo	Shallot	0.35	0.1	1.37	0.02	n.s.	1.71	0.05	0.001	0.002	3.63	1.78
Thailand	Shallot	0.25	0.1	1.45	0.02	n.s.	1.19	0.04	0.001	0.006	4.55	1.53
Tiron	Shallot	0.05	0.04	0.69	0.01	n.s.	0.97	0.03	0.001	0.002	1.66	2.23
Shippowase	SDO	0.09	0.04	0.58	n.s.	n.s.	n.s.	n.s.	0.001	0.004	0.4	0.81
Advance	SDO	0.1	0.04	0.7	n.s.	n.s.	0.54	n.s.	0.001	0.004	0.33	0.55
Answer	SDO	0.22	0.05	0.89	n.s.	n.s.	0.87	n.s.	0.001	0.004	0.33	0.14
Shippoama	SDO	0.16	0.04	0.75	0.01	n.s.	0.56	n.s.	0	0.002	0.54	0.25
Tarzan	SDO	0.16	0.04	0.7	0.01	n.s.	0.87	n.s.	0.001	0.005	0.51	0.54
Momijinoteru	SDO	0.15	0.05	1.04	0.01	n.s.	0.93	n.s.	0.001	0.004	0.6	0.69
Momiji 3 go 1	SDO	0.21	0.05	0.98	0.01	n.s.	0.97	n.s.	0.001	0.002	0.5	1.1
Okhotsk	LDO	0.18	0.04	0.76	0.01	n.s.	1.47	n.s.	0.001	0.005	0.58	0.6
Kitamomiji	LDO	0.16	0.05	0.9	0.01	n.s.	1.1	n.s.	0.001	0.007	1.06	1.05
Superkitamomiji	LDO	0.24	0.06	1.06	0.02	n.s.	1.32	n.s.	0.001	0.006	1.37	0.81
																													0.05	0.98	0.01	n.s.	0.54	0.87	0.56	0.87	0.93	0.97	n.s.	n.s.	n.s.	n.s.	n.s.	n.s.	0.001	0.001	0	0.001	0.001
[truncated: 7 more columns]
