# Supplementary material for: Targeted Metabolome Profiling of Indonesian Shallots and Japanese Long-Day/Short-Day Bulb Onions
Source: Metabolites. 2022 Dec 14;12(12):1260. doi: 10.3390/metabo12121260 (PMC9783499; doi:10.3390/metabo12121260)
Supplement: Supplementary file 1 [file metabolites-12-01260-s001.zip › Table S7.xlsx]

## Sheet: Sheet1
Table S7. Setting parameters of LC-QqQ-MS analysis of Indonesian shallots and Japanese long-day and short-day bulb onions.
Gradient condition for LC-QqQ-MS analysis.
Time (min)	Flow (µL/min)	A (%)	B (%)
Initial	0.24	99.9	0.1
0.25	0.24	99.9	0.1
0.4	0.24	91	9
0.8	0.24	83	17
1.9	0.24	0.1	99.9
2.1	0.24	0.1	99.9
2.11	0.24	99.9	0.1
2.7	0.24	99.9	0.1
LC column: ACQUITY UPLC HSS T3 Column, 100 Å, 1.8 µm, 1 mm X 50 mm (Waters)
Colum oven temprature at 30ºC
Mobile phase A: 0.1% V/V formic acid in water
Mobile phase B: 0.1% V/V formic acid in acetonitrile
Mass spectrometry parameters
ESI	Positive	Negative
Capillary (kV)	0.5	0.8
Cone (V)	30	50
Source Offset (V)	50	50
Source Temperature (ｰC)	150	150
Desolvation Temperature (ｰC)	600	600
Cone Gas Flow (L/Hr)	150	150
Desolvation Gas Flow (L/Hr)	1000	1000
Collision Gas Flow (mL/Min)	0.2	0.2
Nebuliser Gas Flow (Bar)	7	7
LM 1 Resolution	3	3.2
HM 1 Resolution	12	14.5
Ion Energy 1	0.7	0.8
MS Mode Collision Energy	4	4
MSMS Mode Collision Energy	20	20
MS Mode Entrance	1	1
MS Mode Exit	1	1
Gas On MS Mode Entrance	1	1
Gas On MS Mode Exit	1	1
Gas On MSMS Mode Entrance	1	1
Gas On MSMS Mode Exit	1	1
Gas Off MS Mode Entrance	30	1
Gas Off MS Mode Exit	30	1
Gas Off MSMS Mode Entrance	30	30
Gas Off MSMS Mode Exit	30	30
ScanWave MS Mode Entrance	1	1
ScanWave MS Mode Exit	1	1
ScanWave MSMS Mode Entrance	1	1
ScanWave MSMS Mode Exit	1	1
LM 2 Resolution	3	3.2
HM 2 Resolution	12	14.7
Ion Energy 2	1.1	1.5
Gain	1	1
Multiplier	520.63	541.39
